# Supplementary material for: Metabolomic analysis of pathways related to rice grain chalkiness by a notched-belly mutant with high occurrence of white-belly grains
Source: BMC Plant Biol. 2017 Feb 7;17:39. doi: 10.1186/s12870-017-0985-7 (PMC5294873; doi:10.1186/s12870-017-0985-7)
Supplement: Additional file 1: — List of all metabolites identified and quantified by UPLC/MS/MS and GC/MS. (XLS 1325 kb) [file 12870_2017_985_MOESM1_ESM.xls]

## Sheet: Table 1 Pathway Heat Map
											CHALKINESS EFFECT					DEVEOPMENTAL EFFECTS (Translucent part)						DEVEOPMENTAL EFFECTS (Chalky part)
	Heat map of statistically significant biochemicals profiled in this study. Red and green shaded cells indicate p≤0.05 (red indicates that the mean values are significantly higher for that comparison; green values significantly lower). Light red and light green shaded cells indicate 0.05<p<0.10 (light red indicates that the mean values trend higher for that comparison; light green values trend low…									X	Fold-Change (Ratios of Group Means in Scaled Imputed Data)																	X	ANOVA Contrasts (From log-transformed scaled imputed data)
																													Ch05		Ch10		Ch15		Ch20		Tr10		Tr15		Tr20		Tr15		Tr20		Tr20		Ch10
																													Tr05		Tr10		Tr15		Tr20		Tr05		Tr05		Tr05		Tr10		Tr10		Tr15		Ch05
	Pathway Order	Super Pathway	Sub Pathway	Biochemical Name	Platform	Comp ID	KEGG	PlantCyc	PUBCHEM	X	Ch05/ Tr05	Ch10 / Tr10	Ch15 / Tr15	Ch20 / Tr20		Tr10 / Tr05	Tr15 / Tr05	Tr20 / Tr05	Tr15 / Tr10	Tr20 / Tr10	Tr20 / Tr15	Ch10 /Ch05	Ch15 / Ch05	Ch20 / Ch05	Ch15 / Ch10	Ch20 / Ch10	Ch20 / Ch15	X	p-value	q-value	p-value	q-value	p-value	q-value	p-value	q-value	p-value	q-value	p-value	q-value	p-value	q-value	p-value	q-value	p-value	q-value	p-value	q-value	p-value
	5	Amino acid	Serine family (phosphoglycerate derived)	betaine	LC/MS pos	3141	C00719	BETAINE	247		1.14	1.2	2.09	2.39		0.95	0.56	0.74	0.59	0.78	1.32	1	1.03	1.56	1.02	1.55	1.51		0.0974	0.1527	0.0259	0.0603	1.1484e-11	5.0377e-10	5.5e-14	3.964e-12	0.5454	0.1722	4.8141e-09	5.0547e-09	0.0003	5.6957e-05	3.3812e-08	3.7361e-07	0.0017	0.0009	0.0013	0.0005	0.9949
	7			cysteine	GC/MS	31453	C00097	CYS	5862		0.81	1.16	0.79	0.65		0.33	0.28	0.23	0.87	0.7	0.81	0.47	0.28	0.18	0.59	0.39	0.66		0.0655	0.1132	0.2376	0.2596	0.0552	0.047	0.0002	0.0009	3.377e-12	2.4256e-11	8.2e-14	1.96e-13	1e-15	1e-15	0.1952	0.2077	0.0038	0.0019	0.0876	0.021	4.6969e-08
	9			cystine	GC/MS	31454	C00491	CYSTINE	67678		1.41	1.73	0.68	0.74		0.07	0.11	0.1	1.54	1.33	0.87	0.09	0.05	0.05	0.61	0.57	0.94		0.2216	0.2598	0.0701	0.1258	0.1064	0.0805	0.2474	0.2792	4.253e-12	2.715e-11	7.8334e-10	9.6349e-10	5.8015e-11	2.2049e-11	0.0922	0.1162	0.3848	0.1374	0.4024	0.0803	2.6572e-11
	11			glycine	GC/MS	11777	C00037	GLY	750		1.12	1.18	1.05	0.96		0.76	0.51	0.21	0.66	0.27	0.4	0.81	0.48	0.18	0.6	0.22	0.37		0.2416	0.276	0.0781	0.1344	0.5556	0.2867	0.8833	0.6476	0.0058	0.0038	6.3297e-09	6.337e-09	0	0	7.2602e-05	0.0003	0	0	1.542e-12	5.09e-12	0.027
	17			N-acetylserine	GC/MS	37076		ACETYLSERINE	65249		0.93	1.33	1.25	1.02		1.47	0.65	0.37	0.44	0.25	0.58	2.1	0.87	0.41	0.42	0.2	0.47		0.5623	0.4542	0.0191	0.047	0.048	0.0425	0.8455	0.6368	0.0013	0.0011	0.0003	0.0001	4.1311e-11	1.6328e-11	4.1868e-09	5.0117e-08	3e-15	8e-15	1.3334e-05	8.6459e-06	9.4226e-08
	19			O-acetylserine	GC/MS	15947	C00979	ACETYLSERINE	99478		0.91	0.64	1	0.97		0.9	0.67	0.26	0.74	0.29	0.39	0.64	0.74	0.28	1.16	0.44	0.38		0.338	0.3426	2.1007e-05	0.0003	0.9858	0.41	0.9839	0.6749	0.2919	0.1016	0.0001	6.1628e-05	0	0	0.0031	0.0064	1e-15	2e-15	2.737e-12	7.645e-12	1.5374e-05
	20			serine	GC/MS	1648	C00065	SER	5951		0.93	0.87	0.81	0.8		0.65	0.48	0.17	0.74	0.26	0.36	0.6	0.41	0.15	0.68	0.24	0.36		0.5151	0.4396	0.1847	0.2149	0.0527	0.0458	0.0716	0.1216	0.0002	0.0002	1.8404e-08	1.6169e-08	0	0	0.0053	0.0103	1e-15	2e-15	1.473e-12	5.09e-12	2.6303e-05
	22			S-methylmethionine	LC/MS pos	38127	C05319	CPD-397	458		0.84	0.76	0.6	0.77		0.51	0.44	0.28	0.85	0.54	0.63	0.46	0.31	0.25	0.68	0.55	0.81		0.0007	0.0039	4.6651e-07	9.7672e-06	1.3e-13	1.1409e-11	1.1907e-06	1.3229e-05	0	0	0	0	0	0	0.0014	0.0033	0	2e-15	3.091e-12	7.703e-12	0
	50		Aromatic amino acid metabolism (PEP derived)	kynurenine （only detected once or twice for the six replicates of all the eight samples)	LC/MS pos	15140	C00328		161166		1	1	1	1		1	1	1	1	1	1	1	1	1	1	1	1		1	0.63	1	0.587	1	0.41	1	0.6749	1	0.2685	1	0.2012	1	0.1385	1	0.6712	1	0.307	1	0.1697	1
	61			phenylalanine	LC/MS pos	64	C00079	PHE	6140		0.98	1.03	0.89	0.89		0.68	0.81	0.65	1.18	0.95	0.81	0.72	0.73	0.6	1.02	0.83	0.81		0.7068	0.5197	0.6583	0.4846	0.0618	0.0521	0.0681	0.1181	8.3061e-08	2.5119e-07	0.0005	0.0002	4.1832e-09	1.2218e-09	0.0094	0.0163	0.3564	0.128	0.0007	0.0003	1.1957e-06
	65			quinate	GC/MS	18335	C00296	QUINATE	6508		0.93	1.02	1.4	1.57		0.38	0.19	0.14	0.52	0.36	0.7	0.41	0.29	0.23	0.71	0.56	0.79		0.4076	0.3897	0.7598	0.5187	0.0003	0.0007	2.4347e-06	2.5118e-05	1.5e-14	1.39e-13	0	0	0	0	1.1406e-09	1.8205e-08	4e-15	1.1e-14	9.1094e-05	4.6587e-05	3.3e-13
	66			serotonin (5HT)	LC/MS pos	2342	C00780	SEROTONIN	5202		0.22	0.2	0.76	0.67		0.79	0.65	1.67	0.82	2.1	2.56	0.73	2.29	5.14	3.15	7.08	2.25		1.0421e-08	2.8099e-07	5.9388e-08	1.8651e-06	0.0826	0.0659	0.1221	0.1799	0.1731	0.0676	0.055	0.0156	0.0668	0.0108	0.5586	0.4805	0.0022	0.0011	0.0004	0.0002	0.4031
	67			shikimate	GC/MS	15144	C00493	SHIKIMATE	8742		0.64	0.73	1.47	1.19		0.22	0.12	0.14	0.55	0.63	1.14	0.25	0.28	0.26	1.12	1.03	0.93		0.0016	0.0072	0.0202	0.0488	0.0093	0.0128	0.2376	0.2767	1.2e-14	1.39e-13	0	0	0	0	0.0001	0.0004	0.0019	0.001	0.3694	0.0749	1.68e-13
	68			tryptophan	LC/MS pos	54	C00078	TRP	6305		0.91	0.85	0.68	0.6		1.27	1.51	0.93	1.19	0.73	0.61	1.18	1.13	0.61	0.96	0.51	0.54		0.1164	0.1706	0.0093	0.0291	1.463e-07	1.3439e-06	1.1098e-10	3.2058e-09	0.0003	0.0003	3.2596e-08	2.6985e-08	0.1734	0.0272	0.0075	0.0137	3.2924e-06	2.3769e-06	4.0629e-10	7.0251e-10	0.0063
	70			tyrosine	LC/MS pos	1299	C00082	TYR	6057		0.97	1.02	1.02	1.04		0.61	0.45	0.29	0.74	0.47	0.63	0.64	0.48	0.31	0.75	0.48	0.65		0.6814	0.5075	0.8478	0.5488	0.68	0.3175	0.5604	0.4936	1.0552e-07	3.0314e-07	3.59e-13	8.12e-13	0	0	0.0002	0.0006	1.307e-12	2.26e-12	4.6136e-07	3.8958e-07	7.5186e-07
	84			tyramine	LC/MS pos	1603	C00483	TYRAMINE	5610		0.63	0.85	0.77	1		0.47	0.21	0.12	0.45	0.25	0.55	0.64	0.26	0.18	0.4	0.29	0.72		0.0007	0.0039	0.2022	0.2268	0.0375	0.035	0.8288	0.6368	6.0715e-07	1.3418e-06	3e-15	9e-15	0	0	1.0961e-07	1.0497e-06	4.1e-14	9e-14	1.5061e-05	9.5942e-06	0.001
	93		Aspartate family (OAA derived)	2-aminoadipate	GC/MS	6146	C00956	CPD-468	469		0.54	0.53	0.58	0.71		0.74	0.85	0.49	1.14	0.65	0.57	0.74	0.92	0.64	1.25	0.87	0.7		1.5202e-08	2.9279e-07	1.0144e-08	6.3717e-07	2.1771e-07	1.7364e-06	0.0004	0.0016	0.0017	0.0014	0.0555	0.0156	3.1088e-10	1.024e-10	0.1704	0.1854	1.4704e-05	1.0387e-05	1.6349e-07	1.4479e-07	0.0012
	96			alanine	GC/MS	1126	C00041	L-ALPHA-ALANINE	5950		0.94	0.9	0.95	0.91		1.05	0.59	0.2	0.56	0.19	0.35	1	0.59	0.2	0.59	0.2	0.33		0.566	0.4542	0.3202	0.3192	0.6737	0.3175	0.4834	0.4477	0.6342	0.1888	2.9001e-06	1.734e-06	0	0	6.1597e-07	4.2133e-06	0	0	3.11e-13	1.651e-12	0.9591
	98			asparagine	GC/MS	512	C00152	ASN	6267		1.18	0.97	0.71	0.58		1.2	2.24	1.08	1.87	0.9	0.48	0.99	1.36	0.54	1.38	0.54	0.39		0.0866	0.1389	0.7486	0.5167	0.001	0.002	1.1581e-06	1.3229e-05	0.0543	0.0256	1.4841e-10	2.2818e-10	0.4951	0.0723	7.781e-08	7.9835e-07	0.2029	0.0769	1.2553e-09	1.6882e-09	0.9234
	99			aspartate	GC/MS	15996	C00049	L-ASPARTATE	5960		0.92	1.06	1.23	1.03		0.51	0.42	0.21	0.82	0.42	0.51	0.59	0.56	0.24	0.95	0.4	0.43		0.4522	0.4092	0.5704	0.4623	0.0356	0.0337	0.4961	0.4522	6.9971e-08	2.2336e-07	8.5183e-11	1.3582e-10	0	0	0.0392	0.0569	2.2549e-11	3.1518e-11	1.6964e-08	2.124e-08	5.165e-06
	102			homoserine	GC/MS	23642	C00263	HOMO-SER	12647		1.08	1.2	1.43	1.14		0.37	0.33	0.29	0.87	0.77	0.88	0.42	0.43	0.3	1.04	0.73	0.7		0.6255	0.4903	0.2007	0.2268	0.0268	0.028	0.4671	0.4389	5.7759e-08	1.9522e-07	3.9371e-09	4.3459e-09	8.4216e-11	3.0821e-11	0.4062	0.3813	0.0443	0.0189	0.2234	0.0492	7.9034e-07
	105			lysine	GC/MS	1301	C00047	LYS	5962		0.85	0.79	0.89	0.9		1.1	0.54	0.2	0.49	0.18	0.37	1.03	0.56	0.21	0.55	0.2	0.37		0.1165	0.1706	0.0181	0.0464	0.3815	0.2217	0.3284	0.347	0.2609	0.0949	4.2491e-08	3.4513e-08	0	0	1.1295e-09	1.8205e-08	0	0	5.17e-13	2.345e-12	0.7808
	106			methionine	LC/MS pos	1302	C00073	MET	6137		0.83	0.74	0.78	0.91		0.7	0.64	0.46	0.91	0.66	0.72	0.63	0.6	0.51	0.96	0.8	0.84		0.0052	0.018	3.1947e-05	0.0004	0.0007	0.0015	0.1434	0.1996	3.0389e-06	5.1903e-06	1.4661e-08	1.3149e-08	7e-15	5e-15	0.1062	0.1282	6.2985e-08	5.1723e-08	1.3002e-05	8.6459e-06	1.1455e-08
	107			methionine sulfoxide	LC/MS pos	18374	C02989	L-Methionine-sulfoxides	158980		0.82	0.69	0.61	0.58		0.88	1.17	0.94	1.33	1.06	0.8	0.75	0.87	0.66	1.16	0.89	0.76		0.1023	0.1568	0.0087	0.0289	0.0008	0.0018	0.0001	0.0007	0.3893	0.1308	0.226	0.0529	0.732	0.1053	0.0421	0.0604	0.6022	0.205	0.1233	0.0285	0.0575
	109			N6-acetyllysine	LC/MS pos	36752	C02727		92832		0.86	0.92	0.99	1.06		1.53	0.87	0.47	0.57	0.3	0.54	1.64	0.99	0.57	0.61	0.35	0.58		0.1404	0.1874	0.4485	0.394	0.988	0.41	0.4836	0.4477	8.8119e-05	9.928e-05	0.1024	0.0276	7.3863e-10	2.3544e-10	4.2447e-07	3.2091e-06	3e-15	8e-15	1.5215e-07	1.4479e-07	8.5942e-06
	110			N-6-trimethyllysine	LC/MS pos	1498	C03793		440120		0.85	1.11	1.97	3.28		0.39	0.33	0.13	0.84	0.34	0.41	0.51	0.76	0.52	1.5	1.02	0.68		0.1777	0.224	0.3753	0.3572	5.5491e-07	4.0571e-06	5.52e-13	2.6554e-11	4.3976e-10	2.1057e-09	3.601e-12	6.781e-12	0	0	0.1182	0.1381	4.468e-12	6.826e-12	5.5334e-10	8.7356e-10	6.124e-07
	115			N-acetylmethionine	LC/MS neg	1589	C02712		448580		0.69	0.74	0.67	0.75		0.72	0.51	0.31	0.71	0.43	0.61	0.77	0.5	0.34	0.65	0.44	0.68		0.0042	0.0153	0.0146	0.0401	0.0015	0.003	0.0535	0.1003	0.009	0.0055	2.1128e-06	1.2993e-06	1.966e-12	9.71e-13	0.008	0.0144	8.5164e-09	7.5607e-09	6.559e-05	3.5546e-05	0.0291
	119			pipecolate	LC/MS pos	1444	C00408		849		1.02	1.15	0.94	0.81		0.53	0.29	0.08	0.55	0.15	0.28	0.61	0.27	0.07	0.44	0.11	0.24		0.9161	0.6004	0.2649	0.2773	0.5898	0.2974	0.1344	0.1961	1.4799e-05	2.1259e-05	3.623e-12	6.781e-12	0	0	1.8892e-05	8.4804e-05	0	0	1.999e-12	6.049e-12	0.0004
	123			S-adenosylhomocysteine (SAH)	LC/MS pos	15948	C00021	ADENOSYL-HOMO-CYS	439155		0.69	0.83	1.01	0.82		0.57	0.29	0.21	0.51	0.38	0.74	0.68	0.42	0.26	0.61	0.37	0.61		0.0054	0.018	0.1708	0.2107	0.9932	0.41	0.3461	0.3571	4.9091e-05	6.132e-05	2.314e-12	4.745e-12	1e-15	1e-15	3.4198e-06	1.9649e-05	4.6906e-10	4.9702e-10	0.0082	0.0024	0.0046
	125			threonine	LC/MS pos	1284	C00188	THR	6288		0.98	0.93	0.85	0.82		0.91	0.82	0.46	0.9	0.51	0.56	0.86	0.71	0.39	0.82	0.45	0.55		0.6542	0.4983	0.1911	0.2203	0.0044	0.0073	0.0014	0.0049	0.0785	0.0342	0.0004	0.0001	0	0	0.0424	0.0604	1e-15	4e-15	3.18e-13	1.651e-12	0.0105
	144		Glutamate family (alpha-ketoglutarate derived)	2-aminobutyrate	GC/MS	1577	C02261	2-Aminobutyrate	439691		1.04	0.82	0.69	0.6		0.86	0.87	0.29	1.01	0.34	0.34	0.68	0.57	0.17	0.84	0.25	0.3		0.7424	0.5352	0.1134	0.1637	0.0026	0.0048	0.0002	0.0009	0.1896	0.0717	0.2235	0.0526	9.7e-14	5.4e-14	0.9224	0.6658	4.234e-12	6.623e-12	3.182e-12	7.703e-12	0.0021
	152			arginine	LC/MS pos	1638	C00062	ARG	232		1.1	0.99	1.33	1.36		0.76	0.73	0.47	0.96	0.62	0.64	0.69	0.88	0.58	1.28	0.84	0.66		0.5053	0.4339	0.9315	0.568	0.0028	0.0051	0.003	0.0097	0.0038	0.0027	0.001	0.0004	1.7798e-10	6.0643e-11	0.6239	0.5151	3.1858e-06	2.3396e-06	1.5495e-05	9.7004e-06	0.0004
	153			argininosuccinate	LC/MS pos	15497	C03406	L-ARGININO-SUCCINATE	16950;828		0.78	1.07	0.75	0.76		0.71	0.66	0.45	0.93	0.64	0.69	0.97	0.63	0.44	0.65	0.46	0.7		0.1261	0.1771	0.8752	0.5525	0.0673	0.0551	0.0898	0.1425	0.0281	0.0145	0.0054	0.0018	2.1635e-06	5.0901e-07	0.5095	0.4536	0.0023	0.0012	0.0135	0.0038	0.5796
	155			citrulline	LC/MS pos	2132	C00327	L-CITRULLINE	9750		0.97	0.92	1.14	1.17		1.25	1.08	0.7	0.86	0.56	0.65	1.19	1.26	0.84	1.06	0.71	0.67		0.7503	0.5352	0.3461	0.3396	0.0939	0.0735	0.0668	0.1177	0.0157	0.0088	0.6236	0.1309	0.0002	4.1787e-05	0.0491	0.0672	6.4573e-08	5.2372e-08	4.3798e-05	2.5243e-05	0.0659
	157			dimethylarginine (SDMA + ADMA)	LC/MS pos	36808	C03626		123831		0.93	0.95	0.9	1		0.97	0.91	0.87	0.94	0.89	0.95	1	0.88	0.93	0.89	0.94	1.06		0.2303	0.2661	0.5747	0.4628	0.2231	0.1461	0.9008	0.6538	0.7189	0.2107	0.3043	0.0682	0.1058	0.017	0.5016	0.4531	0.2037	0.0769	0.5426	0.1042	0.7735
	159			gamma-aminobutyrate (GABA)	GC/MS	1416	C00334	4-AMINO-BUTYRATE	119		0.78	0.81	0.68	0.68		0.74	0.61	0.6	0.83	0.82	0.99	0.76	0.54	0.52	0.71	0.69	0.98		0.0124	0.0322	0.0271	0.062	0.0002	0.0006	0.0001	0.0007	0.0019	0.0015	3.3822e-06	1.9945e-06	2.1622e-06	5.0901e-07	0.0456	0.063	0.0335	0.0145	0.8903	0.1547	0.0046
	160			glutamate	LC/MS pos	57	C00025	GLT	611		0.87	0.88	1.03	0.98		0.81	0.59	0.38	0.73	0.46	0.64	0.81	0.69	0.42	0.85	0.52	0.61		0.0471	0.0907	0.0586	0.1116	0.5756	0.2919	0.8497	0.6368	0.0025	0.0019	4.6677e-10	6.0892e-10	0	0	1.4235e-05	6.596e-05	1e-14	2.6e-14	2.2145e-08	2.6803e-08	0.0033
	162			glutamine	LC/MS pos	53	C00064	GLN	5961		0.93	0.96	0.86	0.74		0.74	0.73	0.45	0.99	0.6	0.61	0.77	0.68	0.36	0.88	0.46	0.52		0.1763	0.224	0.4877	0.4139	0.0108	0.0143	3.8453e-06	3.267e-05	3.0712e-06	5.1903e-06	1.46e-06	9.3807e-07	0	0	0.8189	0.6126	2.3724e-11	3.1808e-11	4.7429e-11	1.013e-10	2.6588e-05
	164			histidine	GC/MS	59	C00135	HIS	6274		0.9	0.81	0.68	0.59		0.89	0.85	0.46	0.96	0.52	0.54	0.8	0.64	0.3	0.8	0.37	0.47		0.2066	0.2509	0.0152	0.0405	2.8154e-05	0.0001	7.6561e-08	1.2287e-06	0.1465	0.0596	0.0386	0.0113	1.923e-12	9.66e-13	0.5142	0.4536	1.5791e-10	1.82e-10	1.2156e-09	1.6882e-09	0.0093
	168			N-acetylglutamate	LC/MS pos	15720	C00624	ACETYL-GLU	70914		1.29	1.46	1.64	1.42		2.15	4.73	5.54	2.2	2.57	1.17	2.45	6.04	6.12	2.47	2.5	1.01		0.0087	0.0262	0.0001	0.001	2.7708e-06	1.7364e-05	0.0004	0.0018	3.9903e-10	2.0843e-09	0	0	0	0	1.0168e-10	2.0865e-09	7.28e-13	1.367e-12	0.1015	0.0241	3.901e-12
	173			ornithine	GC/MS	1493	C00077	L-ORNITHINE	6262		0.86	0.89	1.06	1.06		0.9	0.53	0.22	0.59	0.24	0.41	0.93	0.65	0.27	0.7	0.29	0.41		0.0404	0.08	0.1248	0.1747	0.312	0.1875	0.4418	0.4254	0.1483	0.0596	3.8325e-11	6.3456e-11	0	0	3.6603e-09	4.7798e-08	0	0	6e-15	5.5e-14	0.3616
	174			proline	LC/MS pos	1898	C00148	PRO	145742		0.8	0.9	0.88	0.86		0.51	0.33	0.2	0.65	0.4	0.62	0.58	0.37	0.22	0.64	0.38	0.6		0.0005	0.0029	0.0627	0.1176	0.0357	0.0337	0.0186	0.0441	4e-14	3.3e-13	0	0	0	0	2.8407e-09	4.0804e-08	0	0	1.7882e-10	3.4174e-10	8.832e-12
	175			pyroglutamine*	LC/MS pos	32672			134508		1.16	1.22	1.6	1.63		0.91	0.76	0.79	0.83	0.87	1.04	0.96	1.05	1.12	1.09	1.16	1.07		0.0304	0.0641	0.0028	0.0133	1.5574e-08	2.2773e-07	2.2037e-09	5.3047e-08	0.1622	0.0643	0.0002	8.4913e-05	0.0008	0.0001	0.011	0.0187	0.0323	0.0141	0.6546	0.121	0.6301
	177			stachydrine	LC/MS neg	34384	C10172		115244		1.35	1.29	1.3	1.61		1.18	1.31	1.58	1.11	1.34	1.21	1.14	1.27	1.89	1.12	1.66	1.49		0.0004	0.0029	0.0015	0.0091	0.001	0.0021	1.9585e-07	2.5716e-06	0.0358	0.0181	0.0007	0.0003	2.4222e-07	6.2439e-08	0.1458	0.1624	0.0002	0.0001	0.0147	0.0041	0.0852
	179			trans-4-hydroxyproline	GC/MS	1366	C01157	Protein-hydroxyprolines	5810		0.65	1.03	0.92	1.48		0.53	0.59	0.26	1.1	0.49	0.44	0.84	0.82	0.59	0.98	0.71	0.72		0.0832	0.1352	0.8685	0.551	0.6402	0.3138	0.0247	0.0558	0.0058	0.0038	0.0283	0.0085	6.5237e-08	1.7581e-08	0.524	0.4562	0.0007	0.0004	9.5092e-05	4.7305e-05	0.3355
	184			4-hydroxy-2-oxoglutaric acid	GC/MS	40062	C01127		599		0.69	0.89	0.94	1.14		0.52	0.23	0.08	0.44	0.15	0.35	0.68	0.32	0.13	0.46	0.19	0.42		0.0995	0.1542	0.6262	0.4727	0.8348	0.3683	0.6713	0.5568	0.0078	0.0049	4.9616e-08	3.9555e-08	3.1e-14	1.8e-14	0.0004	0.001	9.5436e-11	1.14e-10	2.3031e-05	1.4174e-05	0.116
	193			N-delta-acetylornithine*	LC/MS pos	43249			9920500		1.04	1.04	0.96	0.9		0.82	0.84	0.5	1.03	0.61	0.59	0.82	0.77	0.43	0.95	0.52	0.55		0.5417	0.4537	0.5921	0.4678	0.5494	0.2867	0.1995	0.255	0.0082	0.0051	0.0197	0.006	7.74e-13	3.95e-13	0.726	0.5734	3.3837e-09	3.1756e-09	1.1136e-09	1.6174e-09	0.0067
	198			4-guanidinobutanoate	LC/MS pos	15681	C01035		500		0.6	0.76	1.11	1.16		0.76	0.78	1.02	1.02	1.34	1.32	0.96	1.43	1.96	1.49	2.04	1.37		1.4129e-08	2.9279e-07	0.0004	0.0031	0.1493	0.1023	0.0373	0.0791	0.0005	0.0005	0.0011	0.0004	0.8088	0.1147	0.7981	0.6066	0.0002	0.0001	0.0005	0.0002	0.5889
	207		Branched Chain Amino Acids (OAA derived)	isoleucine	LC/MS pos	1125	C00407	ILE	6306		0.95	0.89	0.78	0.8		0.83	0.81	0.34	0.97	0.41	0.42	0.78	0.67	0.29	0.86	0.37	0.43		0.4465	0.408	0.0978	0.148	0.0018	0.0035	0.0043	0.0132	0.012	0.0071	0.0026	0.0009	0	0	0.5634	0.4817	1e-15	2e-15	2e-15	4e-14	0.001
	211			allo-isoleucine	GC/MS	46552			6950182;99288		1.08	1.21	1.67	1.48		0.73	0.63	0.36	0.86	0.5	0.58	0.82	0.97	0.5	1.17	0.6	0.51		0.4614	0.412	0.0472	0.0971	2.7623e-06	1.7364e-05	0.0001	0.0007	0.002	0.0016	8.7965e-06	4.6751e-06	1.46e-13	8e-14	0.081	0.1067	2.6717e-09	2.5438e-09	8.4103e-07	6.7863e-07	0.0525
	223		Branched Chain Amino Acids (pyruvate derived)	3-methyl-2-oxobutyrate	LC/MS neg	21047	C00141	2-KETO-ISOVALERATE	49		1	1.05	1.15	0.96		0.95	1.16	1.44	1.22	1.51	1.24	1	1.34	1.39	1.33	1.38	1.03		0.8934	0.6004	0.6915	0.4906	0.2488	0.1605	0.6996	0.5614	0.712	0.2098	0.2603	0.0593	0.0055	0.001	0.138	0.1573	0.002	0.001	0.0808	0.0199	0.8715
	224			3-methyl-2-oxovalerate	LC/MS neg	15676	C00671	2-KETO-3-METHYL-VALERATE	47		0.71	0.9	1.14	0.89		0.82	0.54	0.31	0.66	0.38	0.57	1.03	0.86	0.38	0.84	0.37	0.44		0.0009	0.0046	0.2875	0.2985	0.1319	0.0941	0.1869	0.2432	0.036	0.0181	8.6619e-08	6.6588e-08	5e-15	3e-15	9.0148e-05	0.0003	1.882e-12	3.169e-12	1.4443e-06	1.1158e-06	0.7339
	225			4-methyl-2-oxopentanoate	LC/MS neg	22116	C00233	2K-4CH3-PENTANOATE&redirect=T	70		0.63	0.94	1.03	0.97		0.73	0.57	0.31	0.78	0.43	0.55	1.08	0.93	0.48	0.86	0.44	0.51		0.0011	0.0054	0.6263	0.4727	0.5541	0.2867	0.8687	0.6467	0.0268	0.0141	4.7425e-05	2.32e-05	6.5957e-11	2.475e-11	0.0292	0.0441	9.1301e-08	7.2266e-08	0.0001	5.9332e-05	0.4658
	231			leucine	LC/MS pos	60	C00123	LEU	6106		0.88	0.84	0.81	0.95		0.72	0.75	0.33	1.04	0.46	0.44	0.69	0.7	0.36	1	0.52	0.52		0.0519	0.0945	0.0147	0.0401	0.0053	0.0085	0.5023	0.4534	1.4526e-05	2.1259e-05	5.5026e-05	2.6031e-05	0	0	0.6749	0.5446	1.5e-14	3.6e-14	5e-15	5.5e-14	2.5164e-06
	240			valine	LC/MS pos	1649	C00183	VAL	6287		0.95	0.96	0.82	0.78		0.84	0.84	0.36	1	0.43	0.43	0.86	0.72	0.3	0.85	0.35	0.41		0.4308	0.4045	0.5983	0.4697	0.0066	0.0101	0.0014	0.0051	0.0142	0.0083	0.0092	0.003	0	0	0.863	0.6345	1e-15	4e-15	2e-15	4e-14	0.0268
	254		Amines and polyamines	5-methylthioadenosine (MTA)	LC/MS pos	1419	C00170	5-METHYLTHIOADENOSINE	439176		0.78	0.99	1.49	1.4		1.15	0.63	0.42	0.54	0.37	0.67	1.46	1.2	0.76	0.82	0.52	0.63		0.0509	0.0945	0.8981	0.5578	0.0041	0.0069	0.0137	0.0346	0.2872	0.1006	0.0008	0.0003	1.4828e-08	4.2267e-09	2.835e-05	0.0001	4.925e-10	5.1357e-10	0.0014	0.0005	0.0051
	255			agmatine	GC/MS	15496	C00179	AGMATHINE	199		0.59	1.06	1.41	1.84		0.64	0.3	0.14	0.47	0.21	0.45	1.13	0.71	0.42	0.63	0.37	0.59		0.3671	0.3612	0.4427	0.394	0.8568	0.3721	0.2746	0.3028	0.1809	0.0693	0.0106	0.0034	0.0003	5.3385e-05	0.194	0.2077	0.0117	0.0054	0.194	0.043	0.7463
	256			putrescine	GC/MS	1408	C00134	PUTRESCINE	1045		1.02	1.16	1.64	1.41		0.84	0.2	0.15	0.24	0.17	0.72	0.96	0.32	0.2	0.34	0.21	0.62		0.8826	0.6004	0.154	0.1974	4.2189e-05	0.0002	0.0074	0.0207	0.1264	0.0522	0	0	0	0	1e-15	4.3e-14	0	0	0.0064	0.0019	0.7989
	257			spermidine	GC/MS	485	C00315	SPERMIDINE	1102		1.06	1.59	4.9	1.61		1.69	1.19	2.83	0.7	1.67	2.38	2.53	5.47	4.3	2.17	1.7	0.78		0.9167	0.6004	0.0541	0.1055	9.2788e-08	1.163e-06	0.0326	0.0725	0.0819	0.0354	0.9179	0.1882	0.0005	9.1988e-05	0.1006	0.1246	0.0497	0.0211	0.0006	0.0002	0.0007
	258			spermine	LC/MS pos	603	C00750	SPERMINE	1103		1.05	1.05	3.46	1.97		1.37	1.04	3.89	0.76	2.84	3.75	1.37	3.42	7.3	2.49	5.32	2.13		0.9148	0.6004	0.784	0.5267	0.0077	0.0112	0.0335	0.0733	0.5268	0.1691	0.9168	0.1882	0.0018	0.0003	0.4614	0.4249	0.0098	0.0046	0.0013	0.0005	0.6407
	263		Glutathione metabolism	5-oxoproline	LC/MS pos	1494	C01879	5-OXOPROLINE	7405		0.86	1.03	0.76	0.82		0.71	0.72	0.48	1.01	0.67	0.66	0.86	0.64	0.46	0.74	0.53	0.72		0.1979	0.2433	0.7704	0.5231	0.0251	0.0271	0.1437	0.1996	0.006	0.0039	0.0059	0.0019	2.8286e-08	7.9106e-09	0.9962	0.6712	0.0003	0.0002	0.0003	0.0001	0.2005
	264			cysteine-glutathione disulfide	LC/MS pos	35159			4247235		0.99	1.45	0.81	0.71		0.17	0.11	0.07	0.65	0.42	0.64	0.25	0.09	0.05	0.37	0.21	0.56		0.9216	0.6004	9.8462e-05	0.001	0.0171	0.0198	0.0002	0.001	0	0	0	0	0	0	6.3649e-06	3.2653e-05	4.68e-13	9.6e-13	4.4851e-06	3.1932e-06	0
	266			glutathione, oxidized (GSSG)	LC/MS pos	27727	C00127	GLUTATHIONE	65359		0.3	0.62	0.81	0.99		1.02	0.58	0.35	0.57	0.34	0.6	2.13	1.59	1.16	0.75	0.55	0.73		3.6388e-10	1.2265e-08	0.0023	0.0114	0.0971	0.0754	0.8156	0.6299	0.8704	0.2428	0.0006	0.0003	4.1259e-09	1.2218e-09	0.0004	0.0011	2.4543e-09	2.3711e-09	0.0005	0.0002	7.3136e-06
	267			glutathione, reduced (GSH)	LC/MS pos	2127	C00051	GLUTATHIONE	124886		0.72	0.59	1.08	1.19		0.64	0.65	0.66	1.02	1.04	1.02	0.52	0.98	1.1	1.87	2.1	1.12		0.0034	0.0128	0.0003	0.0023	0.5224	0.2794	0.183	0.2414	0.0028	0.0021	0.0029	0.001	0.0041	0.0007	0.9946	0.6712	0.8946	0.2839	0.8999	0.1556	0.0002
	268			ophthalmate	LC/MS pos	34592			7018721		0.92	1.05	1.42	1.17		0.92	0.82	0.77	0.9	0.85	0.94	1.04	1.27	0.98	1.21	0.94	0.78		0.5636	0.4542	0.5437	0.4464	0.0038	0.0067	0.2159	0.2665	0.4593	0.15	0.113	0.0293	0.0467	0.0077	0.3878	0.3689	0.1991	0.0765	0.6678	0.1212	0.6569
	270			norophthalmate*	LC/MS pos	39251			5489007		0.79	1.04	1.24	0.77		1.03	0.77	0.83	0.74	0.8	1.08	1.36	1.19	0.81	0.88	0.59	0.68		0.1322	0.1818	0.7529	0.5168	0.1868	0.1251	0.1689	0.228	0.9758	0.2657	0.1091	0.0286	0.2474	0.038	0.1156	0.1373	0.2597	0.0959	0.6444	0.121	0.0757
	280	Carbohydrate	Glycolysis	fructose-6-phosphate	GC/MS	12021	C05345	FRUCTOSE-6P	69507		0.84	1.01	1.34	1.59		1.04	0.79	0.3	0.76	0.28	0.37	1.26	1.26	0.56	1	0.45	0.44		0.3142	0.334	0.8946	0.5578	0.0893	0.0706	0.0058	0.0171	0.8485	0.239	0.1412	0.0356	1.3323e-09	4.1142e-10	0.0982	0.1227	7.3008e-10	7.2671e-10	1.6121e-07	1.4479e-07	0.1863
	281			glucose	GC/MS	20488	C00031	CPD-3607	79025		0.71	0.71	0.56	0.65		0.88	0.29	0.09	0.33	0.1	0.31	0.89	0.23	0.08	0.26	0.09	0.36		0.0033	0.0126	0.0035	0.0152	5.0456e-06	2.7667e-05	0.0007	0.0028	0.2646	0.0956	3.2e-14	8.7e-14	0	0	7.37e-13	3.2357e-11	0	0	1.7e-13	1.238e-12	0.2754
	282			glucose 1-phosphate	GC/MS	33755	C00103	GLC-1-P	65533		0.7	0.88	0.92	0.93		0.86	0.5	0.26	0.59	0.3	0.51	1.08	0.66	0.34	0.61	0.31	0.51		0.0235	0.0546	0.433	0.3913	0.7107	0.3231	0.3835	0.382	0.3002	0.1039	3.2553e-05	1.6108e-05	1.8507e-11	7.62e-12	0.0008	0.002	4.517e-10	4.8647e-10	4.9253e-05	2.7944e-05	0.6104
	283			glucose-6-phosphate (G6P)	GC/MS	31260	C00668	ALPHA-GLC-6-P	5958		0.86	1.03	1.24	1.48		0.98	0.75	0.28	0.76	0.29	0.38	1.18	1.08	0.49	0.92	0.41	0.45		0.4391	0.4055	0.8226	0.5354	0.2586	0.1621	0.0238	0.0545	0.8869	0.2448	0.1109	0.0289	4.2038e-09	1.2218e-09	0.1448	0.1624	6.6237e-09	5.961e-09	7.9713e-07	6.5783e-07	0.3927
	290			pyruvate	GC/MS	599	C00022	PYRUVATE	1060		0.78	0.74	1.01	1.14		0.67	0.39	0.19	0.58	0.29	0.49	0.64	0.51	0.28	0.79	0.44	0.56		0.1177	0.1706	0.0658	0.1199	0.7448	0.3334	0.2471	0.2792	0.0204	0.0113	2.8853e-07	2.0181e-07	1.83e-13	9.7e-14	0.0006	0.0015	2.1576e-10	2.4438e-10	3.2561e-05	1.9705e-05	0.0099
	294		TCA cycle	alpha-ketoglutarate	GC/MS	33453	C00026	2-ketoglutarate	51		0.63	0.93	1.11	1.18		0.53	0.23	0.09	0.44	0.17	0.4	0.78	0.41	0.17	0.53	0.22	0.42		0.0109	0.0294	0.6664	0.4846	0.4297	0.2402	0.1755	0.2347	0.0013	0.0011	3.2212e-10	4.4733e-10	0	0	1.9835e-05	8.6339e-05	9.85e-13	1.749e-12	3.3158e-06	2.4571e-06	0.2315
	296			citrate	GC/MS	1564	C00158	CIT	311		1.01	0.95	1.01	1.07		1.03	0.79	0.4	0.77	0.39	0.51	0.97	0.79	0.42	0.81	0.44	0.54		0.9219	0.6004	0.6629	0.4846	0.9059	0.3877	0.2902	0.3152	0.7734	0.2211	0.0452	0.013	1.5231e-10	5.3753e-11	0.0234	0.0365	6.295e-11	7.6585e-11	1.0499e-07	1.0589e-07	0.8055
	297			fumarate	GC/MS	1643	C00122	FUM	444972		0.87	0.9	1.27	1.37		0.78	0.5	0.26	0.64	0.33	0.52	0.81	0.73	0.41	0.9	0.5	0.56		0.0911	0.1444	0.2578	0.2755	0.006	0.0094	0.0004	0.0016	0.0042	0.0029	2.7816e-10	3.9916e-10	0	0	4.5247e-06	2.4998e-05	0	1e-15	7.0998e-10	1.0741e-09	0.0186
	298			isocitrate	LC/MS pos	12110	C00311	threo-ds-iso-citrate	1198		1.07	1.2	1.3	1.4		1.12	1.07	0.56	0.95	0.5	0.52	1.26	1.29	0.73	1.03	0.58	0.57		0.9115	0.6004	0.2446	0.2648	0.0697	0.0566	0.0226	0.0526	0.4204	0.1396	0.7461	0.1552	0.0002	4.486e-05	0.6281	0.5156	1.7338e-05	1.199e-05	8.0228e-05	4.1616e-05	0.0414
	299			malate	GC/MS	1303	C00149	MAL	525		0.88	0.87	1.13	1.29		0.68	0.36	0.15	0.53	0.22	0.42	0.67	0.46	0.22	0.68	0.33	0.48		0.2623	0.2947	0.228	0.2512	0.2548	0.1621	0.013	0.0341	0.001	0.0008	9.671e-12	1.6653e-11	0	0	6.9503e-07	4.538e-06	0	0	2.7005e-10	4.9027e-10	0.0007
	303			succinate	GC/MS	1437	C00042	SUC	1110		1.12	1.31	1.45	1.47		0.95	0.78	0.42	0.82	0.44	0.53	1.11	1.01	0.54	0.91	0.49	0.54		0.231	0.2661	0.0075	0.0256	0.0005	0.0012	0.0001	0.0008	0.6277	0.1879	0.0143	0.0044	1.381e-11	5.766e-12	0.0448	0.063	5.9804e-11	7.4129e-11	3.9542e-08	4.6316e-08	0.2737
	306		Calvin cycle and pentose phosphate	3-phosphoglycerate	GC/MS	40264	C00597	G3P	724		1.13	1.24	1.65	1.45		1.48	1.47	0.69	0.99	0.47	0.47	1.61	2.14	0.89	1.33	0.55	0.41		0.6068	0.4784	0.346	0.3396	0.0224	0.0249	0.0687	0.1181	0.073	0.0333	0.07	0.0192	0.0219	0.0037	0.9838	0.6712	0.0001	8.4326e-05	0.0001	5.9332e-05	0.0283
	308			ribose 5-phosphate	GC/MS	561	C00117	RIBOSE-5P			1.12	1.01	0.61	1.45		0.72	0.62	0.27	0.87	0.37	0.43	0.64	0.34	0.34	0.53	0.53	1.02		0.6375	0.4912	0.7834	0.5267	0.0295	0.0304	0.2223	0.2675	0.0381	0.019	0.0692	0.0191	3.5543e-06	8.2317e-07	0.7825	0.6037	0.0025	0.0013	0.0011	0.0004	0.0242
	311			sedoheptulose-7-phosphate	GC/MS	35649	C05382	D-SEDOHEPTULOSE-7-P	616		0.72	0.86	1.3	1.02		0.72	0.41	0.25	0.56	0.34	0.61	0.87	0.73	0.35	0.84	0.41	0.48		0.2149	0.2546	0.1794	0.2127	0.1354	0.0958	0.9226	0.6663	0.2527	0.0925	0.0001	6.5107e-05	1.1526e-06	2.7779e-07	0.0042	0.0084	4.696e-05	3.0246e-05	0.1334	0.0305	0.2126
	318		Photorespiration	glycerate	GC/MS	1572	C00258	GLYCERATE	752		0.99	1.19	1.23	1.17		0.87	0.97	0.62	1.11	0.71	0.65	1.05	1.2	0.74	1.15	0.7	0.61		0.9028	0.6004	0.0784	0.1344	0.0328	0.0324	0.079	0.1294	0.1601	0.0639	0.6823	0.1426	3.5462e-06	8.2317e-07	0.3144	0.3136	0.0003	0.0002	1.3283e-05	8.6459e-06	0.6213
	324		Amino sugar and nucleotide sugar	arabinose	GC/MS	575	C00216	D-ARABINOSE	66308		0.67	0.73	0.51	0.86		0.65	0.53	0.35	0.82	0.54	0.66	0.71	0.4	0.45	0.57	0.64	1.12		0.0286	0.0616	0.0824	0.1349	0.0003	0.0009	0.3188	0.341	0.0209	0.0113	0.0012	0.0004	1.6156e-07	4.2383e-08	0.286	0.2914	0.0003	0.0002	0.007	0.0021	0.0626
	325			arabitol	GC/MS	38075	C01904		94154		18.03	1.03	1.18	1.12		1.17	1.28	1.06	1.1	0.91	0.83	0.07	0.08	0.07	1.26	0.99	0.79		0.1432	0.1893	0.9381	0.5693	0.6904	0.3175	0.7758	0.6057	0.7256	0.2116	0.559	0.1185	0.888	0.1251	0.8148	0.6126	0.8334	0.2701	0.6569	0.121	0.2947
	326			arabonate	GC/MS	37516	C00878		122045		0.8	0.79	0.9	1.1		0.95	0.71	0.54	0.74	0.56	0.76	0.94	0.79	0.74	0.84	0.78	0.93		0.0209	0.0503	0.0131	0.0383	0.2559	0.1621	0.2668	0.2969	0.6157	0.1862	0.0004	0.0001	1.427e-08	4.1069e-09	0.0016	0.0036	7.2543e-08	5.8119e-08	0.0027	0.0009	0.4898
	327			erythritol	GC/MS	20699	C00503	2-C-METHYL-D-ERYTHRITOL-4-PHOSPHATE	222285		1.09	1.09	1.15	1.26		0.99	1.06	0.73	1.07	0.73	0.69	0.99	1.12	0.84	1.13	0.85	0.75		0.347	0.3481	0.2944	0.3031	0.1169	0.0862	0.0104	0.0277	0.8905	0.2448	0.548	0.1168	0.0005	9.3694e-05	0.4609	0.4249	0.0007	0.0004	7.6887e-05	4.0956e-05	0.978
	328			erythronate*	GC/MS	33477			2781043		1.06	0.98	0.86	0.94		1.07	0.65	0.3	0.61	0.28	0.46	0.99	0.53	0.27	0.53	0.27	0.5		0.6354	0.4912	0.9146	0.5605	0.2713	0.1676	0.8947	0.6527	0.6132	0.1862	0.0034	0.0012	9.642e-12	4.266e-12	0.0008	0.002	2.176e-12	3.574e-12	1.58e-07	1.4479e-07	0.9397
	331			glucosaminate	GC/MS	27681	C03752		73563		1.01	0.86	0.88	0.91		1.59	2.16	3.11	1.36	1.96	1.44	1.35	1.89	2.82	1.4	2.09	1.49		0.9082	0.6004	0.4482	0.394	0.4807	0.2636	0.2218	0.2675	0.0147	0.0083	0.0002	7.2689e-05	2.6279e-07	6.6019e-08	0.117	0.1377	0.0008	0.0004	0.0492	0.0126	0.1029
	337			N-acetylglucosamine	GC/MS	15095	C00140	N-acetyl-D-glucosamine	24139		0.84	0.74	0.58	0.64		1.6	4.45	5.45	2.78	3.41	1.23	1.42	3.07	4.16	2.16	2.94	1.36		0.1363	0.1856	0.0074	0.0256	2.0793e-05	9.6016e-05	0.0003	0.0014	6.472e-05	7.7828e-05	0	1e-15	0	0	2.8703e-11	6.8716e-10	9.6e-14	2.03e-13	0.054	0.0136	0.003
	344			ribose	GC/MS	12080	C00121	RIBOSE	5779		0.76	0.78	0.84	1.03		1.02	0.94	0.68	0.92	0.66	0.72	1.04	1.04	0.92	0.99	0.88	0.89		0.0088	0.0262	0.0172	0.045	0.1209	0.0877	0.6963	0.5614	0.854	0.2394	0.4415	0.0965	0.0003	5.662e-05	0.3415	0.336	0.0002	0.0001	0.0027	0.0009	0.6513
	346			ribulose	GC/MS	35855	C00309	Ribuloses	151261		0.37	0.96	0.82	1.67		0.74	0.42	0.28	0.57	0.38	0.66	1.92	0.94	1.28	0.49	0.67	1.36		0.0073	0.0235	0.9016	0.5578	0.7011	0.3204	0.3291	0.347	0.3082	0.106	0.0135	0.0042	0.0015	0.0003	0.1286	0.1478	0.0226	0.0101	0.4174	0.0824	0.1029
	347			threitol	GC/MS	35854	C16884	CPD-6995	169019		1.04	1.39	1.42	1.15		1.11	1.16	1.73	1.04	1.55	1.49	1.5	1.58	1.91	1.05	1.28	1.21		0.5561	0.4542	0.019	0.047	0.0113	0.0146	0.2672	0.2969	0.3804	0.1286	0.2766	0.0627	0.0004	7.325e-05	0.83	0.6145	0.0046	0.0023	0.0082	0.0024	0.0092
	351			xylitol	GC/MS	4966	C00379	XYLITOL	6912		0.82	0.77	0.4	0.84		0.55	0.29	0.07	0.52	0.13	0.25	0.52	0.14	0.07	0.27	0.14	0.51		0.4478	0.408	0.1281	0.1769	1.4874e-05	7.2501e-05	0.6242	0.5335	0.0146	0.0083	8.32e-07	5.5104e-07	3e-15	2e-15	0.0022	0.0046	3.271e-12	5.242e-12	8.1164e-08	8.4203e-08	0.0018
	352			xylonate	GC/MS	35638	C05411		6602431		0.9	1.05	1.08	1.13		0.91	0.74	0.49	0.82	0.54	0.66	1.07	0.9	0.62	0.84	0.58	0.69		0.267	0.2975	0.6702	0.4846	0.418	0.2381	0.1417	0.1996	0.3567	0.1213	0.0036	0.0012	2.6657e-09	8.1467e-10	0.0363	0.0533	5.237e-08	4.4109e-08	5.4779e-05	3.0601e-05	0.5373
	353			xylose	GC/MS	15835	C00181	XYLOSE	135191		0.85	1	1.03	0.91		0.62	0.44	0.32	0.71	0.52	0.74	0.73	0.53	0.35	0.73	0.48	0.65		0.2859	0.3134	0.9937	0.587	0.8466	0.3714	0.497	0.4522	0.0026	0.002	1.4378e-06	9.3784e-07	1.2894e-09	4.0235e-10	0.0189	0.0298	3.7666e-05	2.4745e-05	0.0346	0.009	0.0389
	357			UDP-galactose	GC/MS	15860	C00052	UDP-GALACTOSE	18068		1.85	1.46	1.33	1.34		1.28	1.16	0.71	0.91	0.56	0.61	1.01	0.83	0.51	0.82	0.51	0.62		0.0085	0.0262	0.1333	0.181	0.2285	0.1485	0.3886	0.3844	0.4468	0.1467	0.4906	0.1067	0.4406	0.066	0.9426	0.6703	0.1297	0.051	0.1481	0.0336	0.6441
	367		Inositol metabolism	inositol 1-phosphate (I1P)	GC/MS	1481	C04006	1-L-MYO-INOSITOL-1-P	440194		0.85	0.96	1.44	1.53		0.94	0.92	0.97	0.98	1.03	1.05	1.06	1.55	1.74	1.45	1.63	1.12		0.2608	0.2947	0.9059	0.5578	0.0318	0.0317	0.0365	0.0787	0.5932	0.1833	0.544	0.1165	0.7823	0.1115	0.9418	0.6703	0.796	0.2611	0.7403	0.1305	0.6316
	370			myo-inositol	GC/MS	19934	C00137	MYO-INOSITOL	892		1.05	0.91	0.91	0.87		0.79	0.47	0.22	0.6	0.28	0.46	0.68	0.41	0.18	0.6	0.26	0.44		0.6426	0.4923	0.4765	0.4072	0.5525	0.2867	0.222	0.2675	0.0714	0.0328	3.426e-07	2.3411e-07	4e-15	3e-15	0.0001	0.0004	6.8e-13	1.314e-12	3.2262e-07	2.7892e-07	0.0042
	372			inositol pentakisphosphate	LC/MS neg	38388	C01284	CPD-534	439468		1.39	0.94	4.4	1.47		13.26	15.45	56.67	1.17	4.27	3.67	8.93	48.79	59.8	5.46	6.7	1.23		0.6644	0.5032	0.1986	0.2268	0.0006	0.0015	0.3422	0.3556	8.9736e-06	1.4249e-05	2.8504e-06	1.7283e-06	7.3943e-11	2.74e-11	0.7228	0.5734	0.0007	0.0004	0.0019	0.0007	0.0018
	373			inositol hexakisphosphate	LC/MS neg	35846	C01204	MI-HEXAKISPHOSPHATE	890		1.46	0.72	2.23	1.31		8.86	37.42	195.61	4.22	22.07	5.23	4.38	57.32	175.38	13.08	40.03	3.06		0.68	0.5075	0.4221	0.387	0.0669	0.0551	0.7414	0.582	0.009	0.0055	2.9064e-07	2.0181e-07	2.145e-12	1.043e-12	0.0015	0.0034	9.362e-09	8.0926e-09	0.0005	0.0002	0.1365
	379			inositol triphosphate	LC/MS neg	38389	C01243	INOSITOL-1-3-4-TRIPHOSPHATE	439455		1.46	3.13	2.14	1.23		1.94	0.99	1.13	0.51	0.58	1.14	4.17	1.45	0.95	0.35	0.23	0.66		0.4304	0.4045	9.7572e-05	0.001	0.0313	0.0316	0.5306	0.476	0.0754	0.0337	0.9628	0.1963	0.7394	0.1059	0.0685	0.0927	0.1439	0.0559	0.7046	0.1267	3.7656e-06
	380			myo-inositol tetrakisphosphate (1,3,4,6 or 3,4,5,6 or 1,3,4,5)	LC/MS neg	38387	C01272	CPD-506			0.86	1.56	6.05	1.67		6.67	2.13	5.13	0.32	0.77	2.4	12.09	15.01	9.96	1.24	0.82	0.66		0.7628	0.5413	0.4283	0.3899	7.4839e-05	0.0003	0.1974	0.2546	0.0003	0.0003	0.1828	0.0442	0.0007	0.0001	0.0122	0.0203	0.7451	0.2472	0.0268	0.0071	8.9763e-06
	382		Sucrose, glucose,fructose metabolism	1-kestose	GC/MS	22013	C03661	1-KESTOTRIOSE	440080		0.56	0.89	0.67	1.03		0.99	0.44	0.19	0.44	0.19	0.43	1.55	0.52	0.34	0.34	0.22	0.65		0.0094	0.0264	0.624	0.4727	0.0757	0.0609	0.7135	0.5694	0.9746	0.2657	0.0003	0.0001	5.5502e-10	1.808e-10	0.0003	0.0008	6.1324e-10	6.2039e-10	0.0002	8.9166e-05	0.0335
	388			fructose	GC/MS	577	C00095	Fructose	5984		0.69	0.7	0.48	0.58		0.63	0.19	0.06	0.3	0.09	0.3	0.65	0.13	0.05	0.2	0.08	0.37		0.0031	0.0126	0.0051	0.0192	1.4201e-07	1.3439e-06	9.0687e-05	0.0006	0.0004	0.0004	0	0	0	0	9.01e-13	3.2357e-11	0	0	8.36e-13	3.372e-12	0.0007
	390			galactinol	GC/MS	21034	C01235	CPD-458	439451		0.86	0.96	0.55	0.87		2.52	2.71	2.41	1.07	0.96	0.89	2.8	1.73	2.43	0.62	0.87	1.4		0.4366	0.4055	0.8058	0.5326	0.0007	0.0017	0.449	0.4295	3.8589e-07	8.8692e-07	8.8622e-08	6.6933e-08	9.4024e-07	2.2847e-07	0.6517	0.5319	0.7846	0.259	0.4697	0.0917	6.7677e-08
	393			galactose	GC/MS	12055	C01582	L-GALACTOSE	3037556		0.87	0.86	0.76	0.91		0.77	0.38	0.24	0.5	0.31	0.61	0.76	0.34	0.25	0.44	0.32	0.73		0.3213	0.3346	0.3041	0.3106	0.0421	0.0389	0.5814	0.5059	0.0524	0.0249	8.9044e-09	8.3333e-09	7.7e-14	4.4e-14	5.6012e-06	2.9799e-05	2.3695e-11	3.1808e-11	0.0003	0.0002	0.0484
	404			maltohexaose	LC/MS neg	35170	C01936		439606		0.83	1.36	1.62	1.64		1.21	1.56	1.1	1.29	0.91	0.71	1.98	3.04	2.17	1.53	1.1	0.72		0.4891	0.4282	0.0435	0.0927	0.0244	0.0268	0.0181	0.0436	0.4074	0.1361	0.0123	0.0039	0.5647	0.0821	0.0821	0.1072	0.7989	0.2611	0.048	0.0124	0.0008
	405			maltopentaose	LC/MS neg	35163	C06218		13489094		0.7	1.16	1.76	1.74		1.12	1.31	0.88	1.17	0.79	0.67	1.85	3.28	2.18	1.77	1.18	0.66		0.1822	0.2275	0.2635	0.2773	0.013	0.0163	0.0077	0.021	0.6245	0.1879	0.1089	0.0286	0.448	0.0667	0.2585	0.2691	0.2151	0.0803	0.0209	0.0057	0.0048
	406			maltose	GC/MS	15806	C00208	MALTOSE	10991489		0.57	0.69	1.63	1.68		1.1	1.14	0.78	1.04	0.71	0.69	1.35	3.28	2.34	2.44	1.74	0.71		0.0118	0.0313	0.0827	0.1349	0.0202	0.023	0.0138	0.0346	0.5304	0.1693	0.3082	0.0687	0.2106	0.0327	0.6918	0.5552	0.064	0.0267	0.0265	0.0071	0.144
	407			maltotetraose	LC/MS neg	15910	C02052		446495		0.78	1.06	1.62	1.52		1.12	1.08	0.67	0.97	0.6	0.63	1.52	2.25	1.32	1.47	0.86	0.59		0.2153	0.2546	0.6035	0.4709	0.0127	0.0162	0.0383	0.0802	0.5702	0.1771	0.6075	0.1282	0.0174	0.003	0.9566	0.6712	0.004	0.002	0.0046	0.0015	0.0235
	411			mannitol	GC/MS	15335	C00392	MANNITOL	6251		6.73	0.56	0.91	0.88		2.14	1.8	1.28	0.84	0.6	0.71	0.18	0.24	0.17	1.38	0.94	0.69		0.3344	0.3421	0.1787	0.2127	0.8354	0.3683	0.8364	0.6368	0.0747	0.0337	0.1155	0.0296	0.5843	0.0845	0.8262	0.6145	0.2086	0.0783	0.2968	0.0622	0.6086
	423			raffinose	LC/MS neg	586	C00492	CPD-1099	10542		0.49	0.84	2.82	5.96		0.82	1.44	1.54	1.75	1.87	1.07	1.41	8.25	18.59	5.87	13.23	2.25		3.6674e-07	4.9444e-06	0.1351	0.181	3.1213e-11	9.1283e-10	0	0	0.0897	0.0382	0.0046	0.0015	0.0007	0.0001	2.6573e-05	0.0001	3.2052e-06	2.3396e-06	0.5114	0.0988	0.0075
	424			rhamnose	GC/MS	15826	C00507	L-rhamnose	25310		0.73	0.92	0.94	1.11		0.93	0.91	0.82	0.98	0.88	0.9	1.17	1.17	1.24	1	1.06	1.06		0.0165	0.0412	0.5432	0.4464	0.6067	0.3042	0.5543	0.4912	0.6008	0.1846	0.4199	0.0922	0.1167	0.0187	0.7752	0.6019	0.2884	0.1047	0.435	0.0854	0.1807
	426			sorbitol	GC/MS	15053	C00794	SORBITOL	5780		0.91	0.88	0.68	0.76		0.95	0.61	0.27	0.64	0.28	0.44	0.92	0.45	0.22	0.49	0.24	0.49		0.5784	0.461	0.4739	0.4072	0.0254	0.0271	0.2319	0.2723	0.7572	0.2175	0.0029	0.001	1.6525e-10	5.6963e-11	0.0068	0.0126	4.3172e-10	4.727e-10	4.0189e-06	2.9186e-06	0.6381
	430			sucrose	LC/MS neg	1519	C00089	SUCROSE	5988		0.98	0.91	0.91	0.94		0.9	0.66	0.58	0.73	0.65	0.88	0.84	0.61	0.56	0.73	0.67	0.92		0.7007	0.519	0.0758	0.1341	0.0996	0.076	0.2297	0.2719	0.077	0.034	2.1548e-09	2.4412e-09	2.607e-12	1.247e-12	7.3095e-07	4.565e-06	6.1382e-10	6.2039e-10	0.0325	0.0085	0.0023
	432			trehalose	GC/MS	15573	C01083	TREHALOSE	7427		0.96	0.93	1.13	1.32		0.77	0.62	0.51	0.81	0.67	0.82	0.74	0.73	0.7	0.98	0.95	0.97		0.7201	0.522	0.3962	0.3687	0.1236	0.0889	0.0027	0.0091	0.0058	0.0038	2.0712e-06	1.2922e-06	3.2448e-09	9.8153e-10	0.0121	0.0203	3.735e-05	2.4745e-05	0.0515	0.0131	0.0015
	454			gluconate	GC/MS	587	C00257	GLUCONATE	10690		0.45	0.47	0.34	0.39		1.09	0.58	0.27	0.53	0.24	0.46	1.16	0.44	0.23	0.38	0.2	0.52		0.0004	0.0029	0.0005	0.0034	6.8304e-06	3.5251e-05	3.3833e-06	3.0541e-05	0.5485	0.1722	0.0074	0.0024	6.3627e-08	1.7304e-08	0.0014	0.0033	9.1269e-09	7.9946e-09	0.0005	0.0002	0.5158
	456		C5 branched dibasic acid metabolism	citramalate	GC/MS	22158	C00815		1081		0.68	0.78	0.93	0.85		0.56	0.55	0.49	0.97	0.87	0.89	0.64	0.74	0.61	1.15	0.94	0.82		1.977e-05	0.0002	0.0028	0.0133	0.4013	0.2316	0.045	0.089	6.5725e-09	2.905e-08	1.2875e-09	1.5396e-09	1.8953e-11	7.696e-12	0.6088	0.5084	0.0656	0.0271	0.1761	0.0395	1.3799e-06
	499	Lipids	Free fatty acid	eicosenoate (20:1n9 or 11)	LC/MS neg	33587		CPD-12189	5282768		0.55	0.54	0.4	0.5		0.62	0.45	0.35	0.73	0.56	0.77	0.61	0.33	0.31	0.54	0.52	0.95		0.009	0.0264	0.0019	0.0103	0.0001	0.0003	0.002	0.007	0.0206	0.0113	0.0002	8.9436e-05	4.4974e-06	1.0256e-06	0.1045	0.1279	0.0062	0.003	0.2257	0.0494	0.0046
	511			linoleate (18:2n6)	LC/MS neg	1105	C01595	LINOLEIC_ACID	5280450		0.66	0.54	0.7	0.67		1	0.72	0.97	0.72	0.97	1.34	0.81	0.76	0.98	0.93	1.2	1.29		0.0517	0.0945	0.0049	0.0192	0.1123	0.0842	0.0739	0.1227	0.9842	0.2667	0.086	0.0233	0.8901	0.1251	0.0895	0.1147	0.9058	0.2847	0.1128	0.0266	0.3269
	512			linolenate [alpha or gamma; (18:3n3 or 6)]	LC/MS neg	34035	C06426	CPD-8117	5280934		0.61	0.53	0.84	0.65		0.95	0.46	0.54	0.49	0.57	1.17	0.81	0.64	0.57	0.78	0.7	0.9		0.0046	0.0162	0.0006	0.0036	0.2585	0.1621	0.0139	0.0346	0.7361	0.2133	3.0264e-05	1.5149e-05	0.0008	0.0001	8.7342e-05	0.0003	0.002	0.001	0.2982	0.0622	0.2819
	522			oleate (18:1n9)	GC/MS	1359	C00712	OLEATE-CPD	445639		0.78	0.8	1.03	1.16		1.11	1.17	1.3	1.05	1.17	1.11	1.14	1.55	1.94	1.36	1.7	1.25		0.0101	0.0277	0.0284	0.0637	0.9911	0.41	0.1399	0.1996	0.3469	0.1187	0.1487	0.0372	0.0118	0.002	0.6054	0.5084	0.0995	0.0401	0.2506	0.0545	0.1755
	565		Oxylipins	13-HODE + 9-HODE	LC/MS neg	37752			43013		0.67	0.71	1	1.22		0.71	0.61	0.9	0.85	1.26	1.48	0.76	0.91	1.66	1.19	2.18	1.83		0.0003	0.0027	0.0023	0.0114	0.9231	0.3928	0.0588	0.1076	0.0021	0.0016	1.4324e-05	7.4296e-06	0.3064	0.0468	0.1083	0.1297	0.0292	0.0128	0.0004	0.0002	0.0119
	568			12,13-DiHOME	LC/MS neg	38395	C14829	CPD-13086	10236635		0.35	0.65	1.37	1.97		0.29	0.34	0.8	1.14	2.73	2.4	0.54	1.31	4.5	2.41	8.28	3.44		2.6633e-06	3.2643e-05	0.0792	0.1344	0.2961	0.1792	0.0038	0.012	7.7113e-07	1.5824e-06	7.2449e-06	3.9982e-06	0.3583	0.0542	0.4911	0.4464	1.5301e-05	1.0694e-05	0.0001	6.2593e-05	0.0348
	569			9,10-DiHOME	LC/MS neg	38399	C14828		9966640		0.33	0.6	1.46	2.35		0.32	0.3	0.79	0.95	2.49	2.62	0.59	1.36	5.7	2.31	9.73	4.21		5.6019e-05	0.0005	0.1756	0.2122	0.3729	0.2196	0.0071	0.0201	0.0001	0.0001	8.6458e-05	3.9595e-05	0.4181	0.0629	0.9151	0.6638	0.0014	0.0007	0.001	0.0004	0.2645
	589		Glycerolipids	1-linoleoylglycerol (1-monolinolein)	LC/MS neg	27447			5283469		0.57	0.53	0.5	0.5		0.79	0.48	0.51	0.6	0.65	1.07	0.73	0.41	0.45	0.57	0.62	1.09		0.0288	0.0616	0.0091	0.0291	0.0048	0.0079	0.0063	0.0182	0.2058	0.0768	0.004	0.0014	0.0134	0.0023	0.0852	0.1102	0.2004	0.0765	0.6457	0.121	0.086
	591			1-oleoylglycerol (1-monoolein)	LC/MS pos	21184			5283468		0.66	0.69	0.29	1.35		0.06	0.14	0.04	2.42	0.69	0.29	0.06	0.06	0.08	1	1.35	1.35		0.1688	0.2188	0.5873	0.4678	0.0543	0.0467	0.6334	0.535	2.0947e-07	5.4709e-07	2.127e-05	1.0901e-05	3.5809e-08	9.8291e-09	0.1588	0.1755	0.5873	0.2009	0.0543	0.0136	3.3157e-06
	592			1-palmitoylglycerol (1-monopalmitin)	LC/MS pos	21127			14900		1.07	1	0.97	1		0.83	0.85	0.83	1.03	1	0.97	0.77	0.77	0.77	1	1	1		0.3547	0.3516	1	0.587	0.6598	0.3175	1	0.6749	0.0107	0.0063	0.031	0.0091	0.0107	0.0019	0.6598	0.5354	1	0.307	0.6598	0.121	0.0008
	595			1-stearoylglycerophosphoglycerol	LC/MS neg	34437					0.8	0.71	0.86	1.17		0.73	0.66	0.42	0.91	0.58	0.64	0.64	0.72	0.62	1.11	0.97	0.87		0.3776	0.3663	0.1425	0.1865	0.5033	0.2724	0.428	0.4149	0.0933	0.0392	0.0718	0.0196	0.0002	3.6072e-05	0.8971	0.6541	0.02	0.0089	0.0272	0.0072	0.0254
	597			2-linoleoylglycerol (2-monolinolein)	LC/MS neg	32506			5365676		0.54	0.37	0.43	0.36		0.73	0.5	0.47	0.68	0.64	0.95	0.49	0.4	0.32	0.8	0.64	0.8		0.0367	0.0738	0.0003	0.0022	0.0015	0.003	0.0005	0.0019	0.202	0.0759	0.0125	0.0039	0.0057	0.001	0.1945	0.2077	0.1127	0.0452	0.7642	0.134	0.0032
	610			glycerol	GC/MS	15122	C00116	GLYCEROL	753		0.78	0.87	0.8	0.94		0.51	0.32	0.2	0.64	0.4	0.62	0.56	0.33	0.24	0.59	0.43	0.73		0.0228	0.054	0.2129	0.2367	0.0337	0.0328	0.5892	0.5096	3.8567e-08	1.4774e-07	8.1e-14	1.96e-13	0	0	9.0266e-05	0.0003	3.8542e-11	4.9648e-11	3.8088e-05	2.2672e-05	1.3579e-06
	611			1-oleoylglycerophosphoglycerol*	LC/MS neg	45968					0.91	1.42	0.72	1.01		0.27	0.37	0.25	1.36	0.9	0.66	0.43	0.29	0.27	0.69	0.64	0.94		0.7092	0.5197	0.3753	0.3572	0.426	0.2396	0.73	0.5761	0.0016	0.0013	0.0171	0.0052	0.001	0.0002	0.3701	0.3544	0.8789	0.2803	0.2955	0.0622	0.0064
	619		Phospholipids	1-linoleoylglycerophosphocholine (18:2n6)	LC/MS pos	34419	C04100		11988421		0.74	0.19	0.08	1.08		0.21	0.95	0.13	4.51	0.6	0.13	0.05	0.1	0.19	1.9	3.4	1.79		0.4596	0.412	0.1106	0.1631	0.0019	0.0035	0.8384	0.6368	3.1833e-05	4.2537e-05	0.1135	0.0293	0.0003	6.9076e-05	0.0038	0.0077	0.4406	0.1556	0.0273	0.0072	1.8825e-06
	620			1-linoleoylglycerophosphoethanolamine*	LC/MS neg	32635			52925130		0.88	0.76	0.46	0.71		0.7	0.66	0.37	0.94	0.53	0.57	0.6	0.35	0.3	0.57	0.5	0.88		0.7755	0.5464	0.3878	0.3644	0.0223	0.0249	0.6795	0.5568	0.1791	0.0691	0.1162	0.0296	0.0003	5.1722e-05	0.8129	0.6126	0.0115	0.0053	0.0206	0.0057	0.0578
	621			1-linoleoylglycerophosphoinositol*	LC/MS neg	36594					0.95	1.07	0.47	0.38		0.4	0.31	0.12	0.77	0.3	0.39	0.45	0.15	0.05	0.34	0.11	0.31		0.9164	0.6004	0.8061	0.5326	0.0135	0.0164	0.0731	0.1227	0.0248	0.0133	0.0023	0.0008	1.4633e-07	3.8732e-08	0.3608	0.3502	0.0002	0.0001	0.0035	0.0011	0.0343
	624			1-oleoylglycerophosphocholine (18:1)	LC/MS pos	33960			16081932		0.73	0.35	0.05	0.95		0.12	0.78	0.07	6.31	0.56	0.09	0.06	0.06	0.09	1	1.54	1.54		0.3875	0.3732	0.3626	0.3531	0.0006	0.0014	0.9712	0.6749	9.2634e-06	1.4249e-05	0.0302	0.009	6.3223e-06	1.4307e-06	0.0073	0.0134	0.9056	0.2847	0.0053	0.0016	7.9633e-06
	625			1-oleoylglycerophosphoethanolamine	LC/MS neg	35628			9547071		0.65	0.64	0.43	0.64		0.77	0.9	0.61	1.18	0.79	0.67	0.76	0.6	0.6	0.79	0.79	0.99		0.1259	0.1771	0.0867	0.1396	0.0068	0.0103	0.2138	0.2662	0.1825	0.0695	0.4961	0.1073	0.0194	0.0033	0.507	0.4536	0.2865	0.1046	0.0878	0.021	0.1291
	629			1-palmitoylglycerophosphocholine (16:0)	LC/MS pos	33955		2-Acylglycero-Phosphocholines	86554		1.05	0.13	0.03	1.11		0.14	0.71	0.06	5.01	0.4	0.08	0.02	0.02	0.06	1.28	3.29	2.57		0.9072	0.6004	0.1413	0.1865	4.2957e-05	0.0002	0.7272	0.5761	2.29e-06	4.386e-06	0.0666	0.0185	1.0863e-05	2.3854e-06	0.0008	0.002	0.6303	0.2135	0.0032	0.0011	2.6252e-08
	630			1-palmitoylglycerophosphoethanolamine	LC/MS neg	35631		2-Lysophosphatidylcholines	9547069		0.87	0.74	0.5	0.92		0.71	0.89	0.67	1.24	0.94	0.76	0.61	0.51	0.71	0.84	1.17	1.4		0.5375	0.4537	0.1842	0.2149	0.0074	0.011	0.8825	0.6476	0.0639	0.0296	0.3436	0.0762	0.0425	0.007	0.3494	0.3415	0.8497	0.2723	0.2621	0.0563	0.0119
	631			1-palmitoylglycerophosphoinositol*	LC/MS neg	35305					0.82	0.94	0.66	0.87		0.21	0.16	0.11	0.75	0.5	0.67	0.24	0.13	0.11	0.52	0.46	0.89		0.3019	0.3256	0.6897	0.4906	0.1201	0.0877	0.6783	0.5568	2.9858e-07	7.3425e-07	7.7347e-09	7.5677e-09	5.3215e-11	2.0487e-11	0.263	0.2718	0.0092	0.0043	0.1173	0.0273	2.3958e-06
	632			1-stearoylglycerophosphocholine (18:0)	LC/MS pos	33961			497299		1.15	0.81	0.15	1		0.08	0.32	0.05	3.82	0.58	0.15	0.06	0.04	0.04	0.72	0.72	1		0.5545	0.4542	0.8634	0.5505	0.01	0.0135	1	0.6749	2.7416e-06	4.9738e-06	0.0016	0.0006	3.4809e-07	8.6713e-08	0.0455	0.063	0.5269	0.1822	0.01	0.0029	1.0648e-05
	639			2-palmitoylglycerophosphocholine*	LC/MS pos	35253			15061532		1.19	0.63	0.18	1		0.6	2.12	0.38	3.54	0.63	0.18	0.32	0.32	0.32	1	1	1		0.989	0.6289	0.474	0.4072	0.0133	0.0164	1	0.6749	0.0933	0.0392	0.8819	0.1825	0.0191	0.0032	0.069	0.0927	0.474	0.1647	0.0133	0.0038	0.0185
	643			glycerol 3-phosphate (G3P)	GC/MS	15365	C00093	GLYCEROL-3P	754		0.82	0.85	0.94	1		0.9	0.69	0.52	0.77	0.57	0.75	0.93	0.79	0.64	0.85	0.68	0.8		0.0484	0.0919	0.1216	0.1735	0.5061	0.2724	0.8509	0.6368	0.2782	0.0993	0.0006	0.0002	2.9941e-08	8.2953e-09	0.0123	0.0203	1.0451e-06	7.8915e-07	0.0032	0.0011	0.5224
	645			glycerophosphorylcholine (GPC)	LC/MS pos	15990	C00670	SN-3-GLYCEROPHOSPHOCHOLINE	71920		0.94	0.57	0.63	0.64		1.63	1.73	2.98	1.06	1.83	1.72	0.99	1.16	2.01	1.17	2.04	1.74		0.5029	0.4339	3.8037e-06	6.826e-05	6.7401e-05	0.0002	0.0001	0.0007	2.8527e-05	3.9027e-05	4.5568e-06	2.6509e-06	5.64e-13	2.93e-13	0.5681	0.4828	1.2148e-06	9.0687e-07	7.7511e-06	5.3103e-06	0.965
	652			phosphoethanolamine	GC/MS	12102	C00346	PHOSPHORYL-ETHANOLAMINE	1015		1.13	1.08	1.31	1.7		0.95	1.14	1.09	1.2	1.15	0.96	0.91	1.33	1.65	1.45	1.81	1.24		0.316	0.334	0.4628	0.4037	0.0158	0.0187	2.3752e-05	0.0002	0.6145	0.1862	0.2567	0.0588	0.4772	0.0704	0.1051	0.1279	0.2277	0.0845	0.6673	0.1212	0.439
	664			1-linolenoylglycerophosphocholine (18:3n3)*	LC/MS pos	44562					1.05	0.93	0.47	0.99		0.52	1.02	0.55	1.97	1.05	0.53	0.46	0.46	0.51	1	1.12	1.12		0.7466	0.5352	0.798	0.5326	0.1432	0.099	0.9283	0.667	0.0443	0.0218	0.4053	0.0895	0.0666	0.0108	0.2238	0.2364	0.8497	0.2723	0.3024	0.0624	0.0513
	671			1-palmitoylglycerophosphoglycerol*	LC/MS neg	45970			3300276		0.85	0.9	0.7	1.81		0.45	0.64	0.33	1.45	0.74	0.51	0.47	0.53	0.7	1.12	1.48	1.32		0.5398	0.4537	0.8898	0.5578	0.1133	0.0842	0.0047	0.014	0.0004	0.0004	0.0568	0.0159	7.7974e-06	1.7511e-06	0.0697	0.0927	0.1992	0.0765	0.0029	0.001	0.0018
	675			1-linoleoylglycerophosphoserine*	LC/MS neg	43676					0.93	1.02	0.48	1.1		0.38	0.84	0.27	2.2	0.72	0.33	0.42	0.43	0.33	1.02	0.77	0.75		0.4969	0.4322	0.6952	0.4906	0.0082	0.0115	0.5773	0.5053	0.0003	0.0003	0.5148	0.1108	9.8097e-06	2.1702e-06	0.0019	0.004	0.2902	0.1047	7.7828e-05	4.0956e-05	0.0059
	703		Choline metabolism	choline	LC/MS pos	15506	C00114	CHOLINE	305		0.82	0.92	0.89	0.92		0.71	0.55	0.39	0.77	0.55	0.72	0.79	0.6	0.44	0.75	0.56	0.74		0.0003	0.0027	0.0917	0.144	0.0256	0.0271	0.1595	0.2174	5.4807e-08	1.9522e-07	1.8e-14	5.2e-14	0	0	1.114e-05	5.3341e-05	1.6e-14	3.6e-14	4.6274e-08	5.0916e-08	6.2833e-05
	704			choline phosphate	LC/MS pos	34396	C00588	PHOSPHORYL-CHOLINE	1014		1.07	1.23	1.83	1.63		1.43	1.1	0.9	0.77	0.63	0.82	1.66	1.88	1.37	1.14	0.83	0.73		0.3715	0.363	0.0095	0.0292	1.9702e-10	4.3213e-09	1.8495e-08	3.3391e-07	9.4236e-06	1.4249e-05	0.1915	0.0461	0.1212	0.0193	0.0006	0.0015	5.6876e-08	4.7298e-08	0.0058	0.0018	2.6538e-08
	705			ethanolamine	GC/MS	1497	C00189	ETHANOL-AMINE	700		0.87	0.83	0.96	0.93		0.62	0.3	0.2	0.49	0.33	0.68	0.59	0.33	0.22	0.56	0.37	0.65		0.3349	0.3421	0.1575	0.1998	0.8998	0.387	0.6169	0.5304	0.0007	0.0006	5.149e-12	9.235e-12	1e-15	1e-15	5.1417e-07	3.6929e-06	3.3754e-11	4.435e-11	0.004	0.0013	0.0002
	711		Sphingolipid	phytosphingosine	LC/MS pos	1510	C12144	PHYTOSPINGOSINE	122121		0.07	0.1	0.35	0.25		0.59	0.43	0.37	0.73	0.63	0.86	0.91	2.23	1.38	2.45	1.51	0.62		1.402e-12	9.4501e-11	1.6369e-10	2.0563e-08	3.4017e-06	1.9897e-05	5.7379e-06	4.6041e-05	0.0437	0.0216	0.0028	0.001	0.0008	0.0001	0.2757	0.2829	0.1265	0.0501	0.6512	0.121	0.6335
	712			sphinganine	LC/MS pos	17769	C00836	DIHYDRO-SPHINGOSINE	3126		1.03	0.92	0.88	1		0.32	0.34	0.3	1.04	0.92	0.88	0.29	0.29	0.29	1	1	1		0.6313	0.4912	0.6712	0.4846	0.5534	0.2867	1	0.6749	1.1201e-07	3.0649e-07	1.9416e-07	1.3931e-07	2.8227e-08	7.9106e-09	0.8658	0.6345	0.6712	0.225	0.5534	0.1058	1.3423e-07
	716		Sterols	beta-sitosterol	GC/MS	27414	C01753	CPD-4143	222284		0.8	0.85	0.92	1.11		1.08	1.14	0.96	1.06	0.89	0.84	1.15	1.31	1.33	1.15	1.16	1.01		0.0024	0.0104	0.0208	0.0493	0.2606	0.1621	0.0965	0.1497	0.2475	0.0912	0.0527	0.015	0.4699	0.0697	0.4156	0.3876	0.0642	0.0267	0.0095	0.0028	0.0512
	719			campesterol	GC/MS	39511	C01789	CPD-707	173183		0.88	0.82	0.96	1.09		1.04	1	0.85	0.96	0.82	0.86	0.97	1.09	1.05	1.13	1.09	0.97		0.1286	0.1788	0.0134	0.0383	0.7144	0.3231	0.3134	0.3378	0.5419	0.172	0.9667	0.1963	0.0517	0.0085	0.5148	0.4536	0.0123	0.0056	0.0566	0.0141	0.6763
	776		Fatty acid, Dicarboxylate	malonate (propanedioate)	LC/MS neg	15872	C00383	MALONATE	867		0.81	0.95	1.03	0.86		0.69	0.27	0.2	0.39	0.3	0.77	0.81	0.34	0.22	0.42	0.27	0.65		0.0535	0.0962	0.69	0.4906	0.7874	0.3507	0.1359	0.1964	0.0007	0.0006	1e-15	2e-15	0	0	1.2738e-11	3.6594e-10	1.6e-14	3.6e-14	0.0223	0.0061	0.0424
	797	Cofactors, Prosthetic Groups, Electron Carriers	CoA metabolism	pantothenate	LC/MS pos	1508	C00864	PANTOTHENATE	6613		0.89	1.03	1.47	1.58		1.31	1.62	1.8	1.24	1.38	1.11	1.52	2.69	3.22	1.77	2.12	1.2		0.0557	0.0988	0.6525	0.4846	1.5318e-07	1.3439e-06	2.8497e-09	5.8798e-08	6.7936e-05	7.9664e-05	1.4908e-09	1.7345e-09	6.46e-12	2.946e-12	0.0018	0.0038	7.5806e-06	5.4132e-06	0.0814	0.02	2.845e-08
	802		Nicotinate and nicotinamide metabolism	nicotinamide	LC/MS pos	594	C00153	NIACINAMIDE	936		0.7	0.67	0.91	0.94		0.83	0.74	1.3	0.89	1.57	1.76	0.8	0.96	1.74	1.2	2.19	1.82		0.1236	0.1771	0.0512	0.1022	0.5755	0.2919	0.6528	0.545	0.4914	0.1586	0.1656	0.0405	0.1509	0.0238	0.4771	0.4365	0.0369	0.0159	0.0064	0.0019	0.2648
	803			nicotinamide adenine dinucleotide (NAD+)	LC/MS pos	5278	C00003	NAD	5893		0.66	0.71	1.12	1.18		0.75	0.4	0.52	0.53	0.69	1.3	0.8	0.67	0.92	0.84	1.15	1.37		0.0715	0.119	0.1251	0.1747	0.5621	0.2884	0.633	0.535	0.1692	0.0666	0.0002	7.2794e-05	0.0035	0.0006	0.0089	0.0157	0.0966	0.0392	0.3011	0.0624	0.2716
	807			nicotinamide ribonucleotide (NMN)	LC/MS pos	22152	C00455	NICOTINAMIDE_NUCLEOTIDE	14180		1	1.06	1.09	1.1		0.76	0.53	0.25	0.71	0.33	0.47	0.8	0.58	0.27	0.72	0.34	0.47		0.9818	0.6274	0.6218	0.4727	0.4207	0.2381	0.2875	0.3146	0.0283	0.0145	6.1234e-06	3.4235e-06	1.1e-14	7e-15	0.0056	0.0105	6.54e-12	9.765e-12	5.7622e-08	6.1537e-08	0.0791
	809			nicotianamine	LC/MS pos	43026	C05324		9882882		0.9	0.91	0.78	0.89		0.85	0.82	0.56	0.97	0.66	0.68	0.87	0.71	0.55	0.83	0.64	0.78		0.1122	0.1699	0.1754	0.2122	0.0008	0.0017	0.0821	0.1318	0.0255	0.0136	0.0053	0.0018	1.571e-10	5.4791e-11	0.5333	0.4615	2.462e-07	1.9255e-07	1.8808e-06	1.4227e-06	0.0444
	810			nicotinate	LC/MS pos	1504	C00253	NIACINE	938		1.14	1.12	1.37	1.43		1.55	1.49	1.19	0.96	0.77	0.8	1.52	1.8	1.49	1.18	0.98	0.83		0.0666	0.1137	0.1355	0.181	9.797e-05	0.0003	2.2245e-05	0.0002	3.0669e-07	7.3425e-07	1.9208e-06	1.216e-06	0.017	0.0029	0.5738	0.4849	0.0008	0.0004	0.0038	0.0012	9.9002e-07
	812			nicotinate ribonucleoside*	LC/MS pos	33471	C05841	NICOTINAMIDE_RIBOSE	161234		0.88	0.85	0.95	1.08		0.86	1.08	1.41	1.26	1.64	1.3	0.83	1.16	1.72	1.41	2.09	1.48		0.0283	0.0616	0.0057	0.0205	0.3782	0.2212	0.1484	0.2042	0.0098	0.0059	0.205	0.0488	6.5869e-07	1.6138e-07	0.0003	0.0008	1.203e-10	1.4113e-10	4.0774e-05	2.3879e-05	0.0017
	813			trigonelline (N'-methylnicotinate)	LC/MS pos	32401	C01004	METHYLNICOTINATE	5570		1.11	1.27	1.47	1.57		0.86	0.83	0.87	0.97	1.02	1.05	0.99	1.11	1.24	1.12	1.26	1.12		0.0347	0.0719	1.3297e-05	0.0002	1.2901e-09	2.2638e-08	9.601e-12	3.4667e-10	0.004	0.0028	0.0006	0.0003	0.007	0.0012	0.5221	0.4562	0.8346	0.2701	0.3972	0.0797	0.7816
	827		Oxidative phosphorylation	methylphosphate	GC/MS	37070			13130		0.79	0.85	1.14	1		1.22	1.52	1.95	1.25	1.6	1.29	1.31	2.18	2.45	1.67	1.88	1.12		0.2921	0.3176	0.3887	0.3644	0.6809	0.3175	0.9736	0.6749	0.2704	0.0971	0.0403	0.0117	0.0053	0.001	0.3222	0.3192	0.0749	0.0306	0.4135	0.082	0.1964
	828			phosphate	GC/MS	11438	C00009	Pi	1061		0.83	0.78	0.88	1.15		0.7	0.65	0.51	0.93	0.73	0.79	0.66	0.69	0.71	1.05	1.08	1.03		0.0276	0.0616	0.0046	0.0185	0.1371	0.0962	0.0577	0.1068	8.4052e-05	9.6592e-05	4.723e-06	2.711e-06	1.8607e-10	6.2679e-11	0.3682	0.3544	0.0002	0.0001	0.0028	0.001	8.7146e-06
	839		Ascorbate metabolism	ascorbate (Vitamin C)	GC/MS	1640	C00072	ASCORBATE			0.83	1.32	3.37	1.36		1.73	0.67	1.09	0.38	0.63	1.64	2.76	2.71	1.8	0.98	0.65	0.66		0.5591	0.4542	0.5884	0.4678	0.0002	0.0006	0.2083	0.2639	0.1295	0.0531	0.1707	0.0415	0.9906	0.1385	0.0054	0.0103	0.1324	0.0518	0.1672	0.0377	0.0106
	840			dehydroascorbate	GC/MS	1659	C05422	L-DEHYDRO-ASCORBATE	835		0.92	0.69	0.87	0.92		0.64	0.64	0.37	0.99	0.58	0.59	0.48	0.6	0.37	1.25	0.77	0.62		0.5529	0.4542	0.0055	0.0203	0.2958	0.1792	0.4611	0.4382	0.0011	0.001	0.0009	0.0003	6.002e-10	1.934e-10	0.9297	0.6677	4.5017e-05	2.9281e-05	5.9403e-05	3.2681e-05	7.7224e-07
	846			threonate	GC/MS	27738	C01620	L-THREONATE	151152		0.55	0.48	0.56	0.59		1.12	0.49	0.23	0.44	0.2	0.46	0.99	0.51	0.25	0.51	0.25	0.49		0.0007	0.0039	5.6485e-05	0.0006	0.0007	0.0017	0.0034	0.0109	0.4685	0.1521	0.0001	4.7378e-05	6.625e-12	2.976e-12	1.0486e-05	5.1937e-05	7.99e-13	1.457e-12	4.9861e-06	3.4817e-06	0.9098
	853		Tocopherol metabolism	alpha-tocopherol	GC/MS	1561	C02477	ALPHA-TOCOPHEROL	14985		0.7	0.78	0.96	1.34		0.57	0.36	0.19	0.64	0.34	0.53	0.64	0.5	0.37	0.79	0.59	0.75		0.0155	0.0395	0.1117	0.1631	0.684	0.3175	0.0478	0.0921	0.0005	0.0005	2.5039e-08	2.1136e-08	6.3e-14	3.7e-14	0.0035	0.0071	5.0307e-09	4.5902e-09	0.0001	5.0795e-05	0.006
	854			alpha-tocotrienol	GC/MS	37502	C14153		5282347		0.88	0.91	0.94	1.12		1.56	2.58	2.48	1.66	1.6	0.96	1.6	2.73	3.13	1.71	1.96	1.15		0.2128	0.2546	0.5305	0.4427	0.6323	0.3138	0.3914	0.3846	0.0034	0.0025	5.9778e-08	4.6789e-08	2.5349e-07	6.4781e-08	0.0011	0.0026	0.0038	0.0019	0.6573	0.121	0.0006
	855			beta-tocopherol	GC/MS	35702	C14152	BETA-TOCOPHEROL	6857447		0.95	0.62	1.32	1.63		0.62	0.35	0.21	0.57	0.34	0.59	0.41	0.49	0.36	1.21	0.88	0.73		0.7175	0.522	0.0967	0.148	0.3706	0.2196	0.121	0.1799	0.0457	0.0223	8.5565e-05	3.9595e-05	4.9141e-07	1.214e-07	0.0262	0.0405	0.0003	0.0002	0.1138	0.0267	0.0015
	857			gamma-tocopherol	GC/MS	33420	C02483	GAMA-TOCOPHEROL	14986		0.52	0.7	1.14	1.57		0.32	0.24	0.17	0.76	0.55	0.73	0.43	0.53	0.52	1.23	1.23	1		0.0032	0.0126	0.0958	0.148	0.4198	0.2381	0.0392	0.081	2.2783e-06	4.386e-06	8.4723e-09	8.1051e-09	2.6213e-10	8.7313e-11	0.0904	0.115	0.007	0.0034	0.2748	0.0587	0.0002
	858			gamma-tocotrienol	GC/MS	37501	C14155		5282349		0.99	0.79	0.95	1.14		2.51	3.87	3.65	1.54	1.45	0.94	2.01	3.72	4.22	1.85	2.1	1.14		0.9348	0.6059	0.0997	0.1491	0.6828	0.3175	0.2427	0.2792	2.7176e-08	1.1154e-07	7.52e-13	1.618e-12	5.527e-12	2.56e-12	0.0014	0.0032	0.0088	0.0042	0.4933	0.0958	4.8112e-06
	886	Nucleotide	Purine metabolism	adenine	LC/MS pos	554	C00147	ADENINE	190		0.62	0.71	0.92	1.08		1.05	1.73	1.68	1.64	1.6	0.97	1.22	2.59	2.94	2.13	2.41	1.13		3.4796e-05	0.0004	0.0019	0.0103	0.448	0.2488	0.4679	0.4389	0.5516	0.1722	6.0966e-06	3.4235e-06	1.1518e-05	2.5107e-06	4.1026e-05	0.0002	7.6306e-05	4.867e-05	0.8433	0.1472	0.0605
	887			adenosine	LC/MS pos	555	C00212	ADENOSINE	60961		0.84	0.9	0.99	0.99		0.95	0.95	0.97	1	1.02	1.02	1.01	1.12	1.13	1.1	1.12	1.01		0.0011	0.0054	0.0341	0.0751	0.8557	0.3721	0.6862	0.5568	0.2853	0.1006	0.3016	0.068	0.4911	0.0721	0.9712	0.6712	0.7001	0.2335	0.7269	0.1294	0.8173
	892			adenosine 5'-monophosphate (AMP)	LC/MS pos	32342	C00020	AMP	6083		0.98	1.03	1.05	1.12		0.67	0.42	0.14	0.62	0.2	0.33	0.71	0.45	0.16	0.63	0.22	0.35		0.8648	0.6004	0.8209	0.5354	0.6912	0.3175	0.2248	0.2683	0.0074	0.0047	1.6737e-07	1.2212e-07	0	0	0.0012	0.0028	4e-15	1.1e-14	7.7443e-11	1.5622e-10	0.0201
	893			adenosine-2',3'-cyclic monophosphate	LC/MS pos	37467	C02353		2024		0.82	1.06	1.5	1.61		0.89	0.55	0.34	0.62	0.38	0.62	1.16	1	0.68	0.87	0.58	0.67		0.1391	0.1874	0.7183	0.5013	0.0041	0.0069	0.0004	0.0018	0.4242	0.1401	2.751e-05	1.3933e-05	1.3042e-10	4.7149e-11	0.0003	0.001	1.5963e-09	1.5653e-09	0.0004	0.0002	0.2932
	897			allantoin	GC/MS	1107	C02350	ALLANTOIN	204		0.69	0.66	0.7	0.7		1.83	3.45	6.54	1.89	3.57	1.89	1.76	3.5	6.7	1.99	3.8	1.91		0.0409	0.08	0.0115	0.0343	0.0454	0.0412	0.0429	0.086	0.0005	0.0005	4.3732e-09	4.7066e-09	4.7e-14	2.8e-14	0.0007	0.0019	3.484e-09	3.2238e-09	0.0004	0.0002	0.0022
	898			guanine	LC/MS pos	32352	C00242	GUANINE	764		0.89	1.12	1.11	1.32		0.74	0.55	0.3	0.74	0.41	0.55	0.93	0.68	0.45	0.73	0.48	0.65		0.432	0.4045	0.1706	0.2107	0.4638	0.2559	0.0609	0.1086	0.0105	0.0063	0.0001	5.7575e-05	1.3308e-10	4.753e-11	0.1284	0.1478	6.7574e-07	5.162e-07	9.5104e-05	4.7305e-05	0.6213
	899			guanosine	LC/MS pos	1573	C00387	GUANOSINE	6802		0.93	0.97	0.97	0.94		0.88	0.57	0.37	0.65	0.42	0.64	0.91	0.59	0.37	0.65	0.4	0.62		0.3227	0.3346	0.6284	0.4727	0.6672	0.3175	0.3625	0.3687	0.0757	0.0337	7.7302e-10	9.6349e-10	0	0	2.6074e-07	2.2032e-06	2e-15	5e-15	1.2637e-07	1.2401e-07	0.1977
	901			guanosine 5'- monophosphate (5'-GMP)	LC/MS pos	2849	C00144	GMP	6804		0.9	0.93	1.05	2.1		0.68	0.57	0.24	0.84	0.36	0.43	0.69	0.66	0.56	0.96	0.81	0.85		0.4696	0.4159	0.5533	0.4514	0.6348	0.3138	9.0801e-08	1.3115e-06	0.0032	0.0024	5.1616e-05	2.4689e-05	8e-15	5e-15	0.1686	0.1849	5.7842e-11	7.3076e-11	4.4893e-09	5.8217e-09	0.0046
	902			guanosine-2',3'-cyclic monophosphate	LC/MS neg	37139	C06194		92823		0.94	0.95	1.09	0.88		1.59	2.1	1.87	1.32	1.18	0.89	1.61	2.42	1.74	1.5	1.08	0.72		0.5813	0.461	0.6247	0.4727	0.3532	0.2108	0.0983	0.1497	4.417e-05	5.7681e-05	1.3847e-08	1.2684e-08	2.5703e-07	6.5125e-08	0.0162	0.0261	0.1164	0.0464	0.3701	0.0749	3.6257e-05
	905			inosine	LC/MS neg	1123	C00294	INOSINE	6021		0.66	0.84	0.6	0.62		0.73	0.57	0.49	0.78	0.68	0.86	0.93	0.52	0.47	0.56	0.5	0.9		0.0007	0.0039	0.0808	0.1349	5.1156e-05	0.0002	0.0001	0.0007	0.0058	0.0038	8.7606e-06	4.6751e-06	2.08e-07	5.4087e-08	0.0353	0.0523	0.0018	0.001	0.2533	0.0547	0.319
	915			xanthine	GC/MS	3147	C00385	XANTHINE	1188		0.54	1.27	2.41	0.64		0.53	0.45	0.64	0.84	1.19	1.41	1.26	2.01	0.75	1.59	0.6	0.37		0.1724	0.2213	0.8098	0.5326	0.2167	0.143	0.5429	0.484	0.1749	0.0679	0.1082	0.0286	0.2088	0.0326	0.7947	0.6066	0.9181	0.2872	0.7167	0.1282	0.8034
	916			xanthosine	LC/MS pos	15136	C01762	XANTHOSINE	64959		0.9	0.97	0.89	0.95		0.9	0.63	0.4	0.69	0.45	0.64	0.98	0.62	0.42	0.63	0.43	0.69		0.1985	0.2433	0.7258	0.5038	0.1421	0.0989	0.6397	0.5371	0.2291	0.0849	7.2219e-07	4.8578e-07	1.8e-14	1.1e-14	3.6117e-05	0.0001	5.2e-13	1.035e-12	8.6796e-07	6.8514e-07	0.7908
	943		Pyrimidine metabolism	cytidine	LC/MS pos	514	C00475	CYTIDINE	6175		0.96	0.87	0.76	0.8		0.82	0.86	0.76	1.06	0.93	0.88	0.74	0.69	0.63	0.92	0.85	0.92		0.7781	0.5464	0.2588	0.2755	0.0349	0.0337	0.1011	0.1521	0.1166	0.0486	0.2045	0.0488	0.0227	0.0038	0.7551	0.5895	0.4483	0.1575	0.2867	0.0609	0.0181
	951			orotate	GC/MS	1505	C00295	OROTATE	967		1.07	1.16	0.95	0.7		0.31	0.3	0.35	0.98	1.15	1.17	0.33	0.27	0.23	0.81	0.69	0.86		0.8192	0.5722	0.7088	0.4974	0.8653	0.374	0.2439	0.2792	6.5015e-05	7.7828e-05	7.6017e-05	3.557e-05	0.0003	5.662e-05	0.9601	0.6712	0.6348	0.2139	0.6707	0.1212	0.0001
	958			uridine	LC/MS neg	606	C00299	URIDINE	6029		0.9	0.95	1.03	1		1.12	1.14	1.05	1.02	0.94	0.92	1.18	1.3	1.17	1.1	0.99	0.9		0.0703	0.1185	0.3738	0.3572	0.6791	0.3175	0.9515	0.6749	0.0492	0.0237	0.0266	0.008	0.3566	0.0542	0.786	0.6037	0.2796	0.1026	0.1785	0.0398	0.0048
	962			uridine monophosphate (5' or 3')	LC/MS neg	39892		UMP	6030		1.04	1.01	0.86	0.75		0.96	0.75	0.13	0.77	0.14	0.18	0.93	0.62	0.1	0.66	0.1	0.15		0.8732	0.6004	0.9846	0.587	0.4981	0.2714	0.9687	0.6749	0.8896	0.2448	0.2369	0.0551	1.1336e-11	4.87e-12	0.295	0.2964	1.7163e-11	2.4511e-11	4.3257e-10	7.1395e-10	0.7803
	963			beta-alanine	GC/MS	55	C00099	B-ALANINE	239		1.03	0.72	0.89	0.77		0.95	0.38	0.22	0.41	0.23	0.57	0.66	0.33	0.17	0.51	0.25	0.49		0.9619	0.6205	0.0506	0.1022	0.6403	0.3138	0.0797	0.1294	0.6564	0.1944	9.2844e-08	6.8912e-08	3.868e-12	1.82e-12	3.9582e-07	3.1587e-06	1.4468e-11	2.1122e-11	0.0023	0.0008	0.0162
	972	Peptide	gamma-glutamyl	gamma-glutamylglutamate	LC/MS pos	36738	C05282		92865		0.73	0.9	0.91	0.75		0.48	0.36	0.34	0.75	0.71	0.95	0.59	0.45	0.35	0.76	0.59	0.78		0.0277	0.0616	0.4451	0.394	0.6727	0.3175	0.0609	0.1086	6.8886e-06	1.1309e-05	5.1286e-09	5.2567e-09	3.7601e-09	1.1259e-09	0.0309	0.0463	0.0247	0.0109	0.9225	0.1588	0.0007
	973			gamma-glutamylglutamine	LC/MS pos	2730	C05283		150914		0.58	0.89	0.8	0.71		0.5	0.37	0.18	0.74	0.37	0.5	0.77	0.51	0.22	0.66	0.29	0.44		1.7442e-08	2.9393e-07	0.1711	0.2107	0.0079	0.0113	6.2203e-05	0.0004	5.8472e-11	3.3598e-10	1e-15	4e-15	0	0	0.0004	0.0012	1e-15	3e-15	2.6651e-11	6.0482e-11	0.0026
	976			gamma-glutamylisoleucine*	LC/MS pos	34456			14253342		0.76	0.9	0.75	0.9		0.66	0.87	0.6	1.32	0.91	0.69	0.79	0.86	0.71	1.1	0.9	0.82		0.0187	0.0458	0.4097	0.3784	0.0087	0.0121	0.3493	0.3578	0.0004	0.0004	0.2532	0.0583	2.5747e-05	5.5711e-06	0.009	0.0157	0.4011	0.1424	0.0009	0.0003	0.0275
	977			gamma-glutamylleucine	LC/MS pos	18369			151023		0.78	0.52	0.81	0.78		0.98	0.74	0.37	0.76	0.38	0.5	0.65	0.77	0.37	1.19	0.56	0.47		0.2741	0.3029	0.0044	0.0183	0.2885	0.177	0.4193	0.4092	0.802	0.2281	0.1551	0.0382	9.4252e-06	2.1008e-06	0.2385	0.2501	2.1037e-05	1.4396e-05	0.0008	0.0003	0.0364
	980			gamma-glutamylphenylalanine	LC/MS pos	33422			111299		0.84	1.14	0.89	0.91		0.7	0.85	0.92	1.21	1.31	1.08	0.95	0.9	1	0.95	1.05	1.11		0.0361	0.0737	0.0885	0.1407	0.1681	0.1135	0.3412	0.3556	4.897e-05	6.132e-05	0.0435	0.0126	0.2445	0.0378	0.0181	0.0289	0.0017	0.0009	0.3713	0.0749	0.5286
	982			gamma-glutamyltryptophan	LC/MS pos	33947			3989307		0.64	0.79	0.64	0.54		1.04	0.9	0.62	0.87	0.6	0.69	1.27	0.9	0.52	0.71	0.41	0.58		0.0004	0.0029	0.0389	0.0842	0.0005	0.0014	2.8186e-06	2.714e-05	0.7388	0.2133	0.2492	0.0577	9.085e-05	1.9101e-05	0.1402	0.1585	3.1859e-05	2.1357e-05	0.0028	0.001	0.0483
	983			gamma-glutamyltyrosine	LC/MS pos	2734			94340		0.78	1.07	0.98	1.06		0.56	0.46	0.47	0.82	0.84	1.03	0.78	0.58	0.65	0.75	0.83	1.12		0.0094	0.0264	0.5321	0.4427	0.9268	0.3928	0.4978	0.4522	6.4199e-07	1.3662e-06	4.214e-10	5.6691e-10	1.2051e-09	3.8004e-10	0.0269	0.0412	0.057	0.024	0.7379	0.1305	0.0148
	984			gamma-glutamylvaline	LC/MS pos	32393			7015683		0.73	0.9	0.81	0.81		0.85	0.88	0.63	1.03	0.74	0.72	1.04	0.97	0.69	0.93	0.66	0.71		0.0056	0.0183	0.3202	0.3192	0.0672	0.0551	0.0405	0.0825	0.1481	0.0596	0.1498	0.0373	8.2063e-05	1.7376e-05	0.995	0.6712	0.0059	0.0029	0.0058	0.0018	0.6559
	1031		Dipeptide	glycylisoleucine	LC/MS pos	36659			88079		0.79	1.02	0.73	1.29		0.58	0.84	0.53	1.46	0.92	0.64	0.74	0.78	0.87	1.04	1.17	1.12		0.0598	0.1048	0.8522	0.5488	0.0164	0.0192	0.0465	0.0909	2.2778e-05	3.1922e-05	0.1072	0.0286	3.7381e-06	8.5903e-07	0.0031	0.0064	0.5746	0.1976	0.0006	0.0002	0.0109
	1032			glycylleucine	LC/MS pos	34398	C02155		92843		0.9	0.63	0.58	1.49		0.67	0.76	0.32	1.14	0.48	0.42	0.46	0.49	0.53	1.05	1.14	1.08		0.6701	0.5047	0.0546	0.1055	0.0511	0.0448	0.1839	0.2414	0.0827	0.0354	0.1547	0.0382	4.7266e-05	1.008e-05	0.7433	0.5835	0.0082	0.0039	0.0034	0.0011	0.0019
	1041			glycylvaline	LC/MS pos	18357			97417		0.83	0.89	0.93	1.55		0.97	0.76	0.51	0.78	0.53	0.68	1.03	0.84	0.96	0.81	0.92	1.13		0.3486	0.3481	0.5172	0.436	0.6534	0.3175	0.0968	0.1497	0.8362	0.2367	0.2086	0.0494	0.0069	0.0012	0.2911	0.2945	0.0117	0.0054	0.124	0.0285	0.9312
	1092			threonylphenylalanine	LC/MS pos	31530			4099799;4099798		0.86	0.97	1.51	1.21		0.82	0.85	1.16	1.03	1.42	1.37	0.93	1.5	1.63	1.6	1.75	1.09		0.1642	0.2149	0.8563	0.5488	0.0001	0.0004	0.0514	0.0976	0.0624	0.0292	0.1256	0.0318	0.1295	0.0205	0.7266	0.5734	0.0013	0.0007	0.0034	0.0011	0.4992
	1242	Hormone metabolism	Abscisic acid metabolism	abscisate	LC/MS neg	21156	C06082	CPD-693	5280896		0.71	0.7	0.81	1.02		0.74	0.72	0.56	0.98	0.76	0.77	0.73	0.82	0.8	1.12	1.1	0.97		0.0016	0.0072	0.0017	0.0103	0.048	0.0425	0.8789	0.6476	0.0032	0.0024	0.0031	0.0011	1.7801e-06	4.2556e-07	0.9968	0.6712	0.0187	0.0084	0.0189	0.0053	0.0035
	1244		Auxin metabolism	indoleacetate	LC/MS pos	27513	C00954	INDOLE_ACETATE_AUXIN	802		1.33	1.04	1.33	1.07		1.33	1.55	2.59	1.17	1.95	1.67	1.04	1.56	2.09	1.5	2.01	1.34		0.0731	0.1202	0.9861	0.587	0.0306	0.0312	0.6845	0.5568	0.0782	0.0342	0.0113	0.0036	9.2224e-08	2.463e-08	0.4002	0.3782	3.0856e-05	2.0898e-05	0.0004	0.0002	0.9877
	1297	Secondary metabolism	Benzenoids	4-hydroxybenzoate	GC/MS	41834	C00156	4-hydroxybenzoate	135		1.01	1.18	1.08	1.28		0.54	0.57	0.37	1.06	0.69	0.65	0.63	0.61	0.48	0.96	0.75	0.78		0.9736	0.625	0.1531	0.1974	0.5361	0.2851	0.0152	0.0373	2.77e-06	4.9738e-06	1.375e-05	7.2186e-06	2.9566e-11	1.1844e-11	0.6199	0.5147	0.0008	0.0005	0.0002	8.5046e-05	0.0003
	1307			hydroquinone beta-D-glucopyranoside	LC/MS neg	38160	C06186		346		1.28	1.23	0.96	0.79		0.61	0.26	0.17	0.43	0.27	0.64	0.58	0.19	0.1	0.33	0.17	0.52		0.3171	0.334	0.3169	0.3192	0.7437	0.3334	0.3678	0.3715	0.0202	0.0113	1.899e-08	1.6351e-08	1.1812e-11	5.002e-12	4.5141e-05	0.0002	2.1249e-08	1.8129e-08	0.0219	0.006	0.0202
	1314			salicylate	LC/MS neg	1515	C00805	CPD-110	338		0.68	0.84	1.1	1.04		1.2	0.72	0.4	0.6	0.33	0.56	1.48	1.16	0.6	0.78	0.41	0.52		6.7278e-05	0.0006	0.0456	0.0955	0.156	0.1061	0.7808	0.6063	0.0272	0.0142	0.0002	8.3397e-05	1.81e-13	9.7e-14	1.3187e-07	1.1839e-06	0	2e-15	4.3893e-08	4.9805e-08	3.2794e-05
	1362		Flavonoids	luteolin 6-C-glucoside	LC/MS neg	37473					0.34	1	1	1		0.34	0.34	0.34	1	1	1	1	1	1	1	1	1		0	0	1	0.587	1	0.41	1	0.6749	0	0	0	0	0	0	1	0.6712	1	0.307	1	0.1697	1
	1365			naringenin（only detected once or twice for the six replicates of all the eight samples)	LC/MS neg	21182	C00509	NARINGENIN-CMPD	932		1	1	1	1		1	1	1	1	1	1	1	1	1	1	1	1		1	0.63	1	0.587	1	0.41	1	0.6749	1	0.2685	1	0.2012	1	0.1385	1	0.6712	1	0.307	1	0.1697	1
	1437		Phenylpropanoids	4-hydroxycinnamate	LC/MS neg	36770	C00811	COUMARATE	637542		0.44	0.46	0.79	0.66		0.78	0.57	0.71	0.73	0.9	1.23	0.81	1.01	1.04	1.25	1.28	1.03		6.4856e-08	9.7154e-07	2.29e-07	5.7533e-06	0.0456	0.0412	0.001	0.0036	0.0501	0.024	4.9014e-05	2.3708e-05	0.0084	0.0015	0.0154	0.0252	0.4554	0.1591	0.0833	0.0202	0.111
	1442			ferulate	LC/MS neg	35630	C01494	FERULIC-ACID	445858		0.77	0.85	1.26	1.09		0.77	0.49	0.47	0.63	0.61	0.96	0.86	0.8	0.66	0.93	0.77	0.83		0.0031	0.0126	0.0648	0.1197	0.011	0.0144	0.381	0.382	0.0046	0.0032	2.1019e-10	3.1202e-10	4.4844e-11	1.7492e-11	3.0366e-06	1.8174e-05	5.9009e-07	4.5607e-07	0.6149	0.1169	0.0868
	1448			sinapate	LC/MS neg	21150	C00482	SINAPATE	637775		0.81	1.16	1.49	1.48		0.71	0.25	0.09	0.35	0.12	0.34	1.02	0.46	0.16	0.45	0.15	0.34		0.472	0.4159	0.6495	0.4846	0.1936	0.1287	0.0985	0.1497	0.2837	0.1006	7.3371e-06	3.9982e-06	1.1222e-11	4.87e-12	0.0002	0.0007	3.0081e-10	3.3494e-10	0.0001	5.9332e-05	0.923
	1462			coumaroylquinate	LC/MS neg	43599	C10441				0.51	0.61	1.24	1		0.43	0.05	0.05	0.13	0.12	0.93	0.51	0.13	0.1	0.26	0.19	0.75		1.4412e-11	6.4769e-10	3.6255e-08	1.5181e-06	0.0148	0.0178	1	0.6749	1.3e-14	1.39e-13	0	0	0	0	0	0	0	0	0.3497	0.0717	1.561e-11
	1508		Terpenoids	squalene	GC/MS	1518	C00751	SQUALENE	638072		0.86	0.73	1.18	1.11		1.34	1.34	1.62	1	1.21	1.2	1.14	1.85	2.09	1.62	1.84	1.13		0.1139	0.1706	0.0031	0.0137	0.0981	0.0755	0.2117	0.2659	0.0066	0.0043	0.0059	0.0019	3.1436e-05	6.7529e-06	0.9637	0.6712	0.075	0.0306	0.0823	0.0201	0.1922
[truncated: 35 more columns]

## Sheet: Table 2 Line Plots (Pathway)
		Biochemical Name	Super Pathway	Sub Pathway	Pathway Order	Alpha	Platform	Comp ID
		betaine	Amino acid	Serine family (phosphoglycerate derived)	5	57	LC/MS pos	3141
		cysteine	Amino acid	Serine family (phosphoglycerate derived)	7	67	GC/MS	31453
		cystine	Amino acid	Serine family (phosphoglycerate derived)	9	69	GC/MS	31454
		glycine	Amino acid	Serine family (phosphoglycerate derived)	11	107	GC/MS	11777
		N-acetylserine	Amino acid	Serine family (phosphoglycerate derived)	17	149	GC/MS	37076
		O-acetylserine	Amino acid	Serine family (phosphoglycerate derived)	19	159	GC/MS	15947
		serine	Amino acid	Serine family (phosphoglycerate derived)	20	183	GC/MS	1648
		S-methylmethionine	Amino acid	Serine family (phosphoglycerate derived)	22	187	LC/MS pos	38127
		kynurenine	Amino acid	Aromatic amino acid metabolism (PEP derived)	50	126	LC/MS pos	15140
		phenylalanine	Amino acid	Aromatic amino acid metabolism (PEP derived)	61	165	LC/MS pos	64
		quinate	Amino acid	Aromatic amino acid metabolism (PEP derived)	65	174	GC/MS	18335
		serotonin (5HT)	Amino acid	Aromatic amino acid metabolism (PEP derived)	66	184	LC/MS pos	2342
		shikimate	Amino acid	Aromatic amino acid metabolism (PEP derived)	67	185	GC/MS	15144
		tryptophan	Amino acid	Aromatic amino acid metabolism (PEP derived)	68	203	LC/MS pos	54
		tyrosine	Amino acid	Aromatic amino acid metabolism (PEP derived)	70	205	LC/MS pos	1299
		tyramine	Amino acid	Aromatic amino acid metabolism (PEP derived)	84	204	LC/MS pos	1603
		2-aminoadipate	Amino acid	Aspartate family (OAA derived)	93	21	GC/MS	6146
		alanine	Amino acid	Aspartate family (OAA derived)	96	42	GC/MS	1126
		asparagine	Amino acid	Aspartate family (OAA derived)	98	54	GC/MS	512
		aspartate	Amino acid	Aspartate family (OAA derived)	99	55	GC/MS	15996
		homoserine	Amino acid	Aspartate family (OAA derived)	102	116	GC/MS	23642
		lysine	Amino acid	Aspartate family (OAA derived)	105	131	GC/MS	1301
		methionine	Amino acid	Aspartate family (OAA derived)	106	139	LC/MS pos	1302
		methionine sulfoxide	Amino acid	Aspartate family (OAA derived)	107	140	LC/MS pos	18374
		N6-acetyllysine	Amino acid	Aspartate family (OAA derived)	109	144	LC/MS pos	36752
		N-6-trimethyllysine	Amino acid	Aspartate family (OAA derived)	110	145	LC/MS pos	1498
		N-acetylmethionine	Amino acid	Aspartate family (OAA derived)	115	148	LC/MS neg	1589
		pipecolate	Amino acid	Aspartate family (OAA derived)	119	169	LC/MS pos	1444
		S-adenosylhomocysteine (SAH)	Amino acid	Aspartate family (OAA derived)	123	180	LC/MS pos	15948
		threonine	Amino acid	Aspartate family (OAA derived)	125	198	LC/MS pos	1284
		2-aminobutyrate	Amino acid	Glutamate family (alpha-ketoglutarate derived)	144	22	GC/MS	1577
		arginine	Amino acid	Glutamate family (alpha-ketoglutarate derived)	152	51	LC/MS pos	1638
		argininosuccinate	Amino acid	Glutamate family (alpha-ketoglutarate derived)	153	52	LC/MS pos	15497
		citrulline	Amino acid	Glutamate family (alpha-ketoglutarate derived)	155	65	LC/MS pos	2132
		dimethylarginine (SDMA + ADMA)	Amino acid	Glutamate family (alpha-ketoglutarate derived)	157	72	LC/MS pos	36808
		gamma-aminobutyrate (GABA)	Amino acid	Glutamate family (alpha-ketoglutarate derived)	159	83	GC/MS	1416
		glutamate	Amino acid	Glutamate family (alpha-ketoglutarate derived)	160	99	LC/MS pos	57
		glutamine	Amino acid	Glutamate family (alpha-ketoglutarate derived)	162	100	LC/MS pos	53
		histidine	Amino acid	Glutamate family (alpha-ketoglutarate derived)	164	115	GC/MS	59
		N-acetylglutamate	Amino acid	Glutamate family (alpha-ketoglutarate derived)	168	147	LC/MS pos	15720
		ornithine	Amino acid	Glutamate family (alpha-ketoglutarate derived)	173	162	GC/MS	1493
		proline	Amino acid	Glutamate family (alpha-ketoglutarate derived)	174	170	LC/MS pos	1898
		pyroglutamine*	Amino acid	Glutamate family (alpha-ketoglutarate derived)	175	172	LC/MS pos	32672
		stachydrine	Amino acid	Glutamate family (alpha-ketoglutarate derived)	177	193	LC/MS neg	34384
		trans-4-hydroxyproline	Amino acid	Glutamate family (alpha-ketoglutarate derived)	179	200	GC/MS	1366
		4-hydroxy-2-oxoglutaric acid	Amino acid	Glutamate family (alpha-ketoglutarate derived)	184	29	GC/MS	40062
		N-delta-acetylornithine*	Amino acid	Glutamate family (alpha-ketoglutarate derived)	193	151	LC/MS pos	43249
		4-guanidinobutanoate	Amino acid	Glutamate family (alpha-ketoglutarate derived)	198	28	LC/MS pos	15681
		isoleucine	Amino acid	Branched Chain Amino Acids (OAA derived)	207	125	LC/MS pos	1125
		allo-isoleucine	Amino acid	Branched Chain Amino Acids (OAA derived)	211	44	GC/MS	46552
		3-methyl-2-oxobutyrate	Amino acid	Branched Chain Amino Acids (pyruvate derived)	223	25	LC/MS neg	21047
		3-methyl-2-oxovalerate	Amino acid	Branched Chain Amino Acids (pyruvate derived)	224	26	LC/MS neg	15676
		4-methyl-2-oxopentanoate	Amino acid	Branched Chain Amino Acids (pyruvate derived)	225	32	LC/MS neg	22116
		leucine	Amino acid	Branched Chain Amino Acids (pyruvate derived)	231	127	LC/MS pos	60
		valine	Amino acid	Branched Chain Amino Acids (pyruvate derived)	240	209	LC/MS pos	1649
		5-methylthioadenosine (MTA)	Amino acid	Amines and polyamines	254	33	LC/MS pos	1419
		agmatine	Amino acid	Amines and polyamines	255	41	GC/MS	15496
		putrescine	Amino acid	Amines and polyamines	256	171	GC/MS	1408
		spermidine	Amino acid	Amines and polyamines	257	189	GC/MS	485
		spermine	Amino acid	Amines and polyamines	258	190	LC/MS pos	603
		5-oxoproline	Amino acid	Glutathione metabolism	263	34	LC/MS pos	1494
		cysteine-glutathione disulfide	Amino acid	Glutathione metabolism	264	68	LC/MS pos	35159
		glutathione, oxidized (GSSG)	Amino acid	Glutathione metabolism	266	101	LC/MS pos	27727
		glutathione, reduced (GSH)	Amino acid	Glutathione metabolism	267	102	LC/MS pos	2127
		ophthalmate	Amino acid	Glutathione metabolism	268	161	LC/MS pos	34592
		norophthalmate*	Amino acid	Glutathione metabolism	270	158	LC/MS pos	39251
		fructose-6-phosphate	Carbohydrate	Glycolysis	280	79	GC/MS	12021
		glucose	Carbohydrate	Glycolysis	281	96	GC/MS	20488
		glucose 1-phosphate	Carbohydrate	Glycolysis	282	97	GC/MS	33755
		glucose-6-phosphate (G6P)	Carbohydrate	Glycolysis	283	98	GC/MS	31260
		pyruvate	Carbohydrate	Glycolysis	290	173	GC/MS	599
		alpha-ketoglutarate	Carbohydrate	TCA cycle	294	45	GC/MS	33453
		citrate	Carbohydrate	TCA cycle	296	64	GC/MS	1564
		fumarate	Carbohydrate	TCA cycle	297	80	GC/MS	1643
		isocitrate	Carbohydrate	TCA cycle	298	124	LC/MS pos	12110
		malate	Carbohydrate	TCA cycle	299	132	GC/MS	1303
		succinate	Carbohydrate	TCA cycle	303	194	GC/MS	1437
		3-phosphoglycerate	Carbohydrate	Calvin cycle and pentose phosphate	306	27	GC/MS	40264
		ribose 5-phosphate	Carbohydrate	Calvin cycle and pentose phosphate	308	178	GC/MS	561
		sedoheptulose-7-phosphate	Carbohydrate	Calvin cycle and pentose phosphate	311	182	GC/MS	35649
		glycerate	Carbohydrate	Photorespiration	318	103	GC/MS	1572
		arabinose	Carbohydrate	Amino sugar and nucleotide sugar	324	48	GC/MS	575
		arabitol	Carbohydrate	Amino sugar and nucleotide sugar	325	49	GC/MS	38075
		arabonate	Carbohydrate	Amino sugar and nucleotide sugar	326	50	GC/MS	37516
		erythritol	Carbohydrate	Amino sugar and nucleotide sugar	327	74	GC/MS	20699
		erythronate*	Carbohydrate	Amino sugar and nucleotide sugar	328	75	GC/MS	33477
		glucosaminate	Carbohydrate	Amino sugar and nucleotide sugar	331	95	GC/MS	27681
		N-acetylglucosamine	Carbohydrate	Amino sugar and nucleotide sugar	337	146	GC/MS	15095
		ribose	Carbohydrate	Amino sugar and nucleotide sugar	344	177	GC/MS	12080
		ribulose	Carbohydrate	Amino sugar and nucleotide sugar	346	179	GC/MS	35855
		threitol	Carbohydrate	Amino sugar and nucleotide sugar	347	196	GC/MS	35854
		xylitol	Carbohydrate	Amino sugar and nucleotide sugar	351	212	GC/MS	4966
		xylonate	Carbohydrate	Amino sugar and nucleotide sugar	352	213	GC/MS	35638
		xylose	Carbohydrate	Amino sugar and nucleotide sugar	353	214	GC/MS	15835
		UDP-galactose	Carbohydrate	Amino sugar and nucleotide sugar	357	206	GC/MS	15860
		inositol 1-phosphate (I1P)	Carbohydrate	Inositol metabolism	367	120	GC/MS	1481
		myo-inositol	Carbohydrate	Inositol metabolism	370	142	GC/MS	19934
		inositol pentakisphosphate	Carbohydrate	Inositol metabolism	372	122	LC/MS neg	38388
		inositol hexakisphosphate	Carbohydrate	Inositol metabolism	373	121	LC/MS neg	35846
		inositol triphosphate	Carbohydrate	Inositol metabolism	379	123	LC/MS neg	38389
		myo-inositol tetrakisphosphate (1,3,4,6 or 3,4,5,6 or 1,3,4,5)	Carbohydrate	Inositol metabolism	380	143	LC/MS neg	38387
		1-kestose	Carbohydrate	Sucrose, glucose,fructose metabolism	382	3	GC/MS	22013
		fructose	Carbohydrate	Sucrose, glucose,fructose metabolism	388	78	GC/MS	577
		galactinol	Carbohydrate	Sucrose, glucose,fructose metabolism	390	81	GC/MS	21034
		galactose	Carbohydrate	Sucrose, glucose,fructose metabolism	393	82	GC/MS	12055
		maltohexaose	Carbohydrate	Sucrose, glucose,fructose metabolism	404	134	LC/MS neg	35170
		maltopentaose	Carbohydrate	Sucrose, glucose,fructose metabolism	405	135	LC/MS neg	35163
		maltose	Carbohydrate	Sucrose, glucose,fructose metabolism	406	136	GC/MS	15806
		maltotetraose	Carbohydrate	Sucrose, glucose,fructose metabolism	407	137	LC/MS neg	15910
		mannitol	Carbohydrate	Sucrose, glucose,fructose metabolism	411	138	GC/MS	15335
		raffinose	Carbohydrate	Sucrose, glucose,fructose metabolism	423	175	LC/MS neg	586
		rhamnose	Carbohydrate	Sucrose, glucose,fructose metabolism	424	176	GC/MS	15826
		sorbitol	Carbohydrate	Sucrose, glucose,fructose metabolism	426	188	GC/MS	15053
		sucrose	Carbohydrate	Sucrose, glucose,fructose metabolism	430	195	LC/MS neg	1519
		trehalose	Carbohydrate	Sucrose, glucose,fructose metabolism	432	201	GC/MS	15573
		gluconate	Carbohydrate	Sucrose, glucose,fructose metabolism	454	94	GC/MS	587
		citramalate	Carbohydrate	C5 branched dibasic acid metabolism	456	63	GC/MS	22158
		eicosenoate (20:1n9 or 11)	Lipids	Free fatty acid	499	73	LC/MS neg	33587
		linoleate (18:2n6)	Lipids	Free fatty acid	511	128	LC/MS neg	1105
		linolenate [alpha or gamma; (18:3n3 or 6)]	Lipids	Free fatty acid	512	129	LC/MS neg	34035
		oleate (18:1n9)	Lipids	Free fatty acid	522	160	GC/MS	1359
		13-HODE + 9-HODE	Lipids	Oxylipins	565	2	LC/MS neg	37752
		12,13-DiHOME	Lipids	Oxylipins	568	1	LC/MS neg	38395
		9,10-DiHOME	Lipids	Oxylipins	569	35	LC/MS neg	38399
		1-linoleoylglycerol (1-monolinolein)	Lipids	Glycerolipids	589	5	LC/MS neg	27447
		1-oleoylglycerol (1-monoolein)	Lipids	Glycerolipids	591	10	LC/MS pos	21184
		1-palmitoylglycerol (1-monopalmitin)	Lipids	Glycerolipids	592	14	LC/MS pos	21127
		1-stearoylglycerophosphoglycerol	Lipids	Glycerolipids	595	20	LC/MS neg	34437
		2-linoleoylglycerol (2-monolinolein)	Lipids	Glycerolipids	597	23	LC/MS neg	32506
		glycerol	Lipids	Glycerolipids	610	104	GC/MS	15122
		1-oleoylglycerophosphoglycerol*	Lipids	Glycerolipids	611	13	LC/MS neg	45968
		1-linoleoylglycerophosphocholine (18:2n6)	Lipids	Phospholipids	619	6	LC/MS pos	34419
		1-linoleoylglycerophosphoethanolamine*	Lipids	Phospholipids	620	7	LC/MS neg	32635
		1-linoleoylglycerophosphoinositol*	Lipids	Phospholipids	621	8	LC/MS neg	36594
		1-oleoylglycerophosphocholine (18:1)	Lipids	Phospholipids	624	11	LC/MS pos	33960
		1-oleoylglycerophosphoethanolamine	Lipids	Phospholipids	625	12	LC/MS neg	35628
		1-palmitoylglycerophosphocholine (16:0)	Lipids	Phospholipids	629	15	LC/MS pos	33955
		1-palmitoylglycerophosphoethanolamine	Lipids	Phospholipids	630	16	LC/MS neg	35631
		1-palmitoylglycerophosphoinositol*	Lipids	Phospholipids	631	18	LC/MS neg	35305
		1-stearoylglycerophosphocholine (18:0)	Lipids	Phospholipids	632	19	LC/MS pos	33961
		2-palmitoylglycerophosphocholine*	Lipids	Phospholipids	639	24	LC/MS pos	35253
		glycerol 3-phosphate (G3P)	Lipids	Phospholipids	643	105	GC/MS	15365
		glycerophosphorylcholine (GPC)	Lipids	Phospholipids	645	106	LC/MS pos	15990
		phosphoethanolamine	Lipids	Phospholipids	652	167	GC/MS	12102
		1-linolenoylglycerophosphocholine (18:3n3)*	Lipids	Phospholipids	664	4	LC/MS pos	44562
		1-palmitoylglycerophosphoglycerol*	Lipids	Phospholipids	671	17	LC/MS neg	45970
		1-linoleoylglycerophosphoserine*	Lipids	Phospholipids	675	9	LC/MS neg	43676
		choline	Lipids	Choline metabolism	703	61	LC/MS pos	15506
		choline phosphate	Lipids	Choline metabolism	704	62	LC/MS pos	34396
		ethanolamine	Lipids	Choline metabolism	705	76	GC/MS	1497
		phytosphingosine	Lipids	Sphingolipid	711	168	LC/MS pos	1510
		sphinganine	Lipids	Sphingolipid	712	191	LC/MS pos	17769
		beta-sitosterol	Lipids	Sterols	716	58	GC/MS	27414
		campesterol	Lipids	Sterols	719	60	GC/MS	39511
		malonate (propanedioate)	Lipids	Fatty acid, Dicarboxylate	776	133	LC/MS neg	15872
		pantothenate	Cofactors, Prosthetic Groups, Electron Carriers	CoA metabolism	797	164	LC/MS pos	1508
		nicotinamide	Cofactors, Prosthetic Groups, Electron Carriers	Nicotinate and nicotinamide metabolism	802	153	LC/MS pos	594
		nicotinamide adenine dinucleotide (NAD+)	Cofactors, Prosthetic Groups, Electron Carriers	Nicotinate and nicotinamide metabolism	803	154	LC/MS pos	5278
		nicotinamide ribonucleotide (NMN)	Cofactors, Prosthetic Groups, Electron Carriers	Nicotinate and nicotinamide metabolism	807	155	LC/MS pos	22152
		nicotianamine	Cofactors, Prosthetic Groups, Electron Carriers	Nicotinate and nicotinamide metabolism	809	152	LC/MS pos	43026
		nicotinate	Cofactors, Prosthetic Groups, Electron Carriers	Nicotinate and nicotinamide metabolism	810	156	LC/MS pos	1504
		nicotinate ribonucleoside*	Cofactors, Prosthetic Groups, Electron Carriers	Nicotinate and nicotinamide metabolism	812	157	LC/MS pos	33471
		trigonelline (N'-methylnicotinate)	Cofactors, Prosthetic Groups, Electron Carriers	Nicotinate and nicotinamide metabolism	813	202	LC/MS pos	32401
		methylphosphate	Cofactors, Prosthetic Groups, Electron Carriers	Oxidative phosphorylation	827	141	GC/MS	37070
		phosphate	Cofactors, Prosthetic Groups, Electron Carriers	Oxidative phosphorylation	828	166	GC/MS	11438
		ascorbate (Vitamin C)	Cofactors, Prosthetic Groups, Electron Carriers	Ascorbate metabolism	839	53	GC/MS	1640
		dehydroascorbate	Cofactors, Prosthetic Groups, Electron Carriers	Ascorbate metabolism	840	71	GC/MS	1659
		threonate	Cofactors, Prosthetic Groups, Electron Carriers	Ascorbate metabolism	846	197	GC/MS	27738
		alpha-tocopherol	Cofactors, Prosthetic Groups, Electron Carriers	Tocopherol metabolism	853	46	GC/MS	1561
		alpha-tocotrienol	Cofactors, Prosthetic Groups, Electron Carriers	Tocopherol metabolism	854	47	GC/MS	37502
		beta-tocopherol	Cofactors, Prosthetic Groups, Electron Carriers	Tocopherol metabolism	855	59	GC/MS	35702
		gamma-tocopherol	Cofactors, Prosthetic Groups, Electron Carriers	Tocopherol metabolism	857	92	GC/MS	33420
		gamma-tocotrienol	Cofactors, Prosthetic Groups, Electron Carriers	Tocopherol metabolism	858	93	GC/MS	37501
		adenine	Nucleotide	Purine metabolism	886	37	LC/MS pos	554
		adenosine	Nucleotide	Purine metabolism	887	38	LC/MS pos	555
		adenosine 5'-monophosphate (AMP)	Nucleotide	Purine metabolism	892	39	LC/MS pos	32342
		adenosine-2',3'-cyclic monophosphate	Nucleotide	Purine metabolism	893	40	LC/MS pos	37467
		allantoin	Nucleotide	Purine metabolism	897	43	GC/MS	1107
		guanine	Nucleotide	Purine metabolism	898	111	LC/MS pos	32352
		guanosine	Nucleotide	Purine metabolism	899	112	LC/MS pos	1573
		guanosine 5'- monophosphate (5'-GMP)	Nucleotide	Purine metabolism	901	113	LC/MS pos	2849
		guanosine-2',3'-cyclic monophosphate	Nucleotide	Purine metabolism	902	114	LC/MS neg	37139
		inosine	Nucleotide	Purine metabolism	905	119	LC/MS neg	1123
		xanthine	Nucleotide	Purine metabolism	915	210	GC/MS	3147
		xanthosine	Nucleotide	Purine metabolism	916	211	LC/MS pos	15136
		cytidine	Nucleotide	Pyrimidine metabolism	943	70	LC/MS pos	514
		orotate	Nucleotide	Pyrimidine metabolism	951	163	GC/MS	1505
		uridine	Nucleotide	Pyrimidine metabolism	958	207	LC/MS neg	606
		uridine monophosphate (5' or 3')	Nucleotide	Pyrimidine metabolism	962	208	LC/MS neg	39892
		beta-alanine	Nucleotide	Pyrimidine metabolism	963	56	GC/MS	55
		gamma-glutamylglutamate	Peptide	gamma-glutamyl	972	84	LC/MS pos	36738
		gamma-glutamylglutamine	Peptide	gamma-glutamyl	973	85	LC/MS pos	2730
		gamma-glutamylisoleucine*	Peptide	gamma-glutamyl	976	86	LC/MS pos	34456
		gamma-glutamylleucine	Peptide	gamma-glutamyl	977	87	LC/MS pos	18369
		gamma-glutamylphenylalanine	Peptide	gamma-glutamyl	980	88	LC/MS pos	33422
		gamma-glutamyltryptophan	Peptide	gamma-glutamyl	982	89	LC/MS pos	33947
		gamma-glutamyltyrosine	Peptide	gamma-glutamyl	983	90	LC/MS pos	2734
		gamma-glutamylvaline	Peptide	gamma-glutamyl	984	91	LC/MS pos	32393
		glycylisoleucine	Peptide	Dipeptide	1031	108	LC/MS pos	36659
		glycylleucine	Peptide	Dipeptide	1032	109	LC/MS pos	34398
		glycylvaline	Peptide	Dipeptide	1041	110	LC/MS pos	18357
		threonylphenylalanine	Peptide	Dipeptide	1092	199	LC/MS pos	31530
		abscisate	Hormone metabolism	Abscisic acid metabolism	1242	36	LC/MS neg	21156
		indoleacetate	Hormone metabolism	Auxin metabolism	1244	118	LC/MS pos	27513
		4-hydroxybenzoate	Secondary metabolism	Benzenoids	1297	30	GC/MS	41834
		hydroquinone beta-D-glucopyranoside	Secondary metabolism	Benzenoids	1307	117	LC/MS neg	38160
		salicylate	Secondary metabolism	Benzenoids	1314	181	LC/MS neg	1515
		luteolin 6-C-glucoside	Secondary metabolism	Flavonoids	1362	130	LC/MS neg	37473
		naringenin	Secondary metabolism	Flavonoids	1365	150	LC/MS neg	21182
		4-hydroxycinnamate	Secondary metabolism	Phenylpropanoids	1437	31	LC/MS neg	36770
		ferulate	Secondary metabolism	Phenylpropanoids	1442	77	LC/MS neg	35630
		sinapate	Secondary metabolism	Phenylpropanoids	1448	186	LC/MS neg	21150
		coumaroylquinate	Secondary metabolism	Phenylpropanoids	1462	66	LC/MS neg	43599
		squalene	Secondary metabolism	Terpenoids	1508	192	GC/MS	1518

## Sheet: Table 3 ScaledImputedData
PATHWAY ORDER	SUPER PATHWAY	Sub Pathway	PLATFORM	COMP ID	KEGG	PLANT CYC	PUBCHEM	BIOCHEMICAL		Tr05-1	Tr05-2	Tr05-3	Tr05-4	Tr05-5	Tr05-6		Ch05-1	Ch05-2	Ch05-3	Ch05-4	Ch05-5	Ch05-6		Tr10-1	Tr10-2	Tr10-3	Tr10-4	Tr10-5	Tr10-6		Ch10-1	Ch10-2	Ch10-3	Ch10-4	Ch10-5	Ch10-6		Tr15-1	Tr15-2	Tr15-3	Tr15-4	Tr15-5	Tr15-6		Ch15-1	Ch15-2	Ch15-3	Ch15-4	Ch15-5
5	Amino acid	Serine family (phosphoglycerate derived)	LC/MS Pos	3141	C00719	PYRUVATE	247	betaine		1.0021	0.9371	0.9002	0.8658	1.1632	0.9993		1.1445	0.9973	1.0612	1.0415	1.1449	1.2998		0.9364	0.9625	0.9979	0.7315	1.0007	0.9724		1.1071	1.2405	1.063	0.8697	1.2849	1.1543		0.5923	0.5542	0.6062	0.5123	0.4918	0.5318		1.3525	1.224	1.2664	0.9214	0.928
7			GC/MS	31453	C00097		5862	cysteine		3.5283	2.5582	3.9763	3.2799	3.5305	3.8058		3.5354	2.0934	2.8705	2.5129	3.1305	2.5899		1.2394	0.9175	1.0946	0.9556	1.357	1.1934		1.241	1.1138	1.4427	1.254	1.8177	0.9626		0.6665	0.9783	1.0217	0.9317	1.2145	1.0374		0.8705	0.7766	0.7701	0.6289	0.705
9			GC/MS	31454	C00491		67678	cystine		10.3923	6.7745	9.911	6.8946	7.9599	6.5286		13.5815	10.3837	12.4565	13.4008	9.4093	8.9466		0.6429	0.2857	0.8332	0.6222	0.8287	0.2857		1.5103	0.8136	1.3278	0.2857	1.2202	0.8828		0.5461	1	1.168	0.6407	0.7911	1.2381		0.3624	0.7891	0.2857	0.3498	0.9057
11			GC/MS	11777	C00037	SUC	750	glycine		1.4525	1.4191	1.8308	1.5395	1.6304	1.5082		2.016	1.5548	1.6247	1.8455	1.7165	1.7191		1.4382	1.1803	1.073	1.082	1.0776	1.3217		1.4209	1.5076	1.2953	1.3756	1.4977	1.3469		0.6103	0.8765	0.9189	0.7252	0.7617	0.8755		0.8183	0.6702	0.927	0.9224	0.7687
17			GC/MS	37076		XANTHOSINE	65249	N-acetylserine		1.158	0.99	1.2003	0.9665	1.493	1.0997		0.9524	1.01	1.2447	0.9966	1.1171	1.1112		2.2324	1.5869	1.8811	1.5931	1.3747	1.5012		2.8159	2.7191	2.3038	1.4014	2.0509	2.1897		0.5109	0.7766	0.953	0.6842	0.7815	0.7581		0.7531	1.0168	1.0309	1.0034	0.6651
19			GC/MS	15947	C00979	CPD-458	99478	O-acetylserine		1.5719	1.4228	1.6943	1.3052	1.3895	1.3105		1.3691	1.4355	1.2931	1.2267	1.2002	1.3715		1.4174	1.3446	1.1034	1.4265	1.3208	1.2232		0.6776	0.6411	0.6395	1.0641	1.0737	0.9328		0.7977	1.2495	1.0566	0.9203	0.9359	0.8616		1.0043	0.9535	0.9957	0.878	0.8053
20			GC/MS	1648	C00065	5-OXOPROLINE	5951	serine		2.0508	1.6069	2.0129	1.9308	2.1341	1.6859		1.8023	1.5509	1.603	1.9595	1.805	1.9126		1.3612	1.1795	1.1354	1.2094	1.1827	1.3298		1.0338	1.1407	1.0082	1.0711	1.1028	1.0438		0.6586	0.9739	0.9918	0.9315	0.9317	0.9562		0.7353	0.5971	0.7464	0.7784	0.7056
22			LC/MS Pos	38127	C05319		458	S-methylmethionine		2.793	2.0754	2.5035	2.414	2.3794	2.612		2.0922	1.9171	2.1695	2.0755	2.0205	2.1422		1.3184	1.2476	1.1132	1.2244	1.3231	1.3336		0.9741	0.9204	0.8947	0.9518	1.0479	0.9348		1.0552	1.2142	1.0259	1.0887	1.1229	0.9521		0.7301	0.6458	0.5662	0.67	0.5715
50		Aromatic amino acid metabolism (PEP derived)	LC/MS Pos	15140	C00328		161166	kynurenine		1	1	1	1	1	1		1	1	1	1	1	1		1	1	1	1	1	1		1	1	1	1	1	1		1	1	1	1	1	1		1	1	1	1	1
61			LC/MS Pos	64	C00079	SER	6140	phenylalanine		1.4809	1.3825	1.5004	1.3634	1.4201	1.1821		1.3617	1.3239	1.333	1.2711	1.3903	1.4511		0.8854	1.0333	0.9759	0.9297	0.9352	0.9296		0.9458	1.0633	0.939	0.942	1.0154	0.933		0.8617	1.3347	1.2445	1.0211	1.2402	1.0295		0.9022	1.0943	1.0241	0.9162	1.0666
65			GC/MS	18335	C00296		6508	quinate		3.2711	3.0083	3.5466	3.095	2.97	2.7484		3.3192	2.8618	2.7386	2.7062	2.8604	2.8781		1.3741	1.35	1.0547	0.9609	1.0498	1.2247		1.1825	1.2778	1.2067	1.2428	1.162	1.0712		0.4801	0.6837	0.6812	0.5291	0.6077	0.6458		0.9453	0.7284	0.9067	0.8239	0.6467
66			LC/MS Pos	2342	C00780	FRUCTOSE-6P	5202	serotonin (5HT)		1.3885	1.3112	1.6559	1.5572	1.2773	1.5727		0.2349	0.2112	0.2946	0.1556	0.7597	0.2403		1.5092	2.1697	0.7194	0.9777	1	0.5902		0.2361	0.2246	0.2993	0.194	0.1556	0.2663		0.5608	1.3368	0.9528	0.9888	1.1514	0.7335		0.6414	0.3422	0.4128	0.4633	1.8283
67			GC/MS	15144	C00493	N-acetyl-D-glucosamine	8742	shikimate		4.2654	3.4324	4.6648	4.6014	4.6656	3.7859		2.583	2.2111	2.4179	2.7427	3.1474	3.2782		1.2271	0.8712	1	0.7717	1.2234	0.5165		0.639	0.5165	0.5165	0.5165	1.0093	0.8807		0.5165	0.5165	0.5165	0.5165	0.5165	0.5165		0.5165	0.639	0.7998	0.969	0.6379
68			LC/MS Pos	54	C00078	CYS	6305	tryptophan		0.8649	1.0175	1.0123	0.9519	1.0481	0.8769		0.8918	0.8783	0.7394	0.8344	0.9462	0.9621		1.0765	1.2553	1.2746	1.2394	1.1969	1.275		1.0707	1.1046	1.0205	0.987	1.013	1.0187		1.1515	1.6506	1.5367	1.4936	1.5966	1.2755		0.855	0.9877	1.0782	1.0528	1.0673
70			LC/MS Pos	1299	C00082		6057	tyrosine		1.8662	1.9312	2.0722	2.0007	1.8535	1.5092		1.7825	1.7467	1.8162	1.6326	1.8481	2.0312		1.0255	1.2642	1.1542	1.1097	1.1798	1.1416		1.313	1.2019	1.1043	1.0781	1.185	1.0965		0.564	0.9745	0.9257	0.908	0.9202	0.8107		0.6837	0.8812	0.9308	0.9219	0.877
84			LC/MS Pos	1603	C00483	AGMATHINE	5610	tyramine		2.9224	2.3135	2.6817	2.3801	2.0854	2.2828		1.6699	1.5726	1.7626	1.2651	1.4234	1.5324		1.0612	1.2026	1.1472	1.0818	1.3261	1.0961		1.0884	1.0006	0.9994	0.7713	1	1.0259		0.4287	0.4678	0.6937	0.5472	0.4367	0.5196		0.3897	0.4703	0.2698	0.3561	0.4931
93		Aspartate family (OAA derived)	GC/MS	6146	C00956	threo-ds-iso-citrate	469	2-aminoadipate		1.558	1.8117	2.322	1.8315	1.9694	1.6619		1.0875	1.0508	0.9492	0.8957	1.0287	0.9706		1.6439	1.5278	1.2885	1.3429	1.1617	1.3326		0.7769	0.7535	0.751	0.6988	0.7293	0.6939		1.142	2.1466	1.5454	1.3506	1.6946	1.6123		1.193	0.9296	0.7853	0.8955	0.6353
96			GC/MS	1126	C00041		5950	alanine		1.0284	1.2563	1.4806	1.3	1.4354	1.3432		1.3393	1.1211	1.0407	1.3926	1.3828	1.1238		1.5834	1.3203	1.2194	1.3419	1.2357	1.5145		1.2514	1.1728	1.2829	1.2	1.2167	1.2691		0.4962	0.9716	0.8835	0.6834	0.8069	0.7677		0.7594	0.6675	0.769	0.7802	0.524
98			GC/MS	512	C00152		6267	asparagine		0.9404	0.7916	1.0452	0.7709	0.7369	0.6792		1.1082	0.9668	1.0332	1.0431	0.8086	0.8792		1.076	1.0337	0.8851	1.003	0.8653	1.0935		0.8886	1.1382	0.9019	0.997	0.9954	0.858		1.7221	2.0653	2.0678	1.6896	1.7401	1.8456		1.477	1.0501	1.5067	1.3603	1.339
99			GC/MS	15996	C00049		5960	aspartate		1.7298	1.8758	2.2732	1.9194	2.2378	1.8253		1.7642	1.7891	1.7584	1.7461	1.9961	1.8837		0.9557	1.006	1.0828	0.9102	1.0122	1.0937		0.9284	1.1069	1.0328	1.2501	1.1295	0.9915		0.6055	0.8679	0.994	0.7763	0.72	0.982		1.0401	0.8836	1.1387	1.0538	0.9685
102			GC/MS	23642	C00263		12647	homoserine		2.0762	2.2087	2.8176	2.7387	2.4978	2.0134		2.217	2.123	2.4696	2.7429	3.2251	2.6884		0.9898	0.8534	0.7317	0.7471	1.1895	0.8417		1.1459	0.9427	1.2038	1.0533	0.9864	1.0966		0.7173	0.765	0.6806	0.9271	0.8201	0.7679		1.0102	1.065	1.1092	1.4835	0.8058
105			GC/MS	1301	C00047	ADENOSYL-HOMO-CYS	5962	lysine		1.2646	1.7194	1.6438	1.5245	1.4763	1.0306		1.3353	1.1949	1.0806	1.1159	1.3444	1.2851		1.4526	1.5089	1.6135	1.6923	1.6222	1.6351		1.4226	1.3271	1.1734	1.1933	1.2388	1.1907		0.463	0.9194	0.8204	0.8637	0.9694	0.6079		0.6703	0.6709	0.7016	0.7321	0.7119
106			LC/MS Pos	1302	C00073	THR	6137	methionine		1.8693	1.9098	1.8542	1.7435	1.6862	1.4788		1.472	1.4383	1.4552	1.2012	1.4436	1.73		1.2189	1.3147	1.2262	1.2523	1.2145	1.1985		1.0373	0.9627	0.8669	0.8235	0.9694	0.8565		0.8104	1.4176	1.1238	1.2044	1.207	1.0116		0.877	0.8723	0.9021	0.9073	0.8111
107			LC/MS Pos	18374	C02989	L-rhamnose	158980	methionine sulfoxide		0.972	1.0321	1.7037	1.442	1.1877	0.9478		1.3701	0.6909	0.9303	1.1122	1.3033	0.551		1.2737	1.2889	0.8471	1.1006	0.824	1.0768		0.7107	0.9916	0.9152	0.5711	0.7572	0.5063		1.2294	1.9731	1.3864	1.2159	1.2496	1.4898		0.8927	0.8461	1.0438	0.9056	0.7116
109			LC/MS Pos	36752	C02727	GMP	92832	N6-acetyllysine		1.0755	1.0724	1.0928	0.9692	1.1168	1.2863		0.9693	0.8635	0.8688	0.912	1.0613	1.0308		1.9802	1.7253	1.6934	1.6821	1.4575	1.6026		1.6803	1.5499	1.5212	1.4984	1.5838	1.5425		0.5748	1.236	1.003	0.9734	1.0229	0.9268		0.7855	1.1285	0.997	0.9771	0.7216
110			LC/MS Pos	1498	C03793		440120	N-6-trimethyllysine		1.9444	1.9763	2.5771	2.1508	2.1066	2.4097		1.8126	1.5606	1.8385	1.8886	2.1037	2.0399		0.8024	0.7855	0.8882	0.9813	0.8685	0.8189		0.9112	1.068	1	0.877	1.0187	0.8318		0.6135	0.9202	0.7379	0.6301	0.8529	0.583		1.6278	1.7119	1.3204	1.1348	1.2269
115			LC/MS Neg	1589	C02712	5-METHYLTHIOADENOSINE	448580	N-acetylmethionine		1.6317	1.5395	1.8863	1.5635	2.1662	1.5602		1.0651	1.1372	1.0285	1.3301	1.2506	1.3186		1.3559	1.0302	1.2224	1.4859	1.3624	0.9763		0.7297	0.8683	0.6633	1	1.2368	1.0082		0.6809	1	0.8513	0.7747	0.9702	1.0119		0.4977	0.3644	0.5444	0.6928	0.7839
119			LC/MS Pos	1444	C00408	GLN	849	pipecolate		2.8262	2.441	2.5527	2.407	2.1426	2.3891		2.8612	2.2375	2.5035	2.4091	2.1794	2.7982		1.5497	1.5646	1.2233	1.0568	1.13	1.3661		1.9049	1.6127	1.3817	1.2581	1.3768	1.5745		0.3894	0.7767	0.7121	0.7852	0.7653	0.8846		0.4946	0.4638	0.6704	0.8839	0.5872
123			LC/MS Pos	15948	C00021	L-GALACTOSE	439155	S-adenosylhomocysteine (SAH)		2.3056	2.098	2.2661	2.4739	2.4553	2.3176		1.7774	1.3856	1.6804	1.5337	1.4176	1.8116		1.8126	1.2917	1.168	1.2065	1.0311	1.4083		1.2198	1.0199	1	1.216	0.9049	1.2073		0.441	0.8702	0.6304	0.7306	0.7523	0.5904		0.6611	0.5227	0.6756	0.7047	0.4739
125			LC/MS Pos	1284	C00188		6288	threonine		1.1766	1.263	1.1421	1.1831	1.2302	1.0988		1.1597	1.1625	1.1178	1.0461	1.1822	1.2577		1.0085	1.1647	1.0548	1.0725	1.0364	1.0959		0.9711	1.0068	0.9932	0.9625	1.0607	0.9882		0.7299	1.04	1.0201	1.0118	1.0723	0.909		0.7309	0.778	0.8619	0.8919	0.8825
144		Glutamate family (alpha-ketoglutarate derived)	GC/MS	1577	C02261	VAL	439691	2-aminobutyrate		1.2495	1.3159	1.5772	1.2651	1.3487	1.3994		1.5761	1.2637	1.448	1.4487	1.4234	1.3121		1.2757	1.1338	1.0347	1.3058	0.972	1.2825		0.9051	1.0931	0.8958	0.9607	1	0.9229		0.9653	1.2711	1.4916	1.1336	1.1317	1.1112		0.7705	0.6743	0.9147	0.8784	0.8183
152			LC/MS Pos	1638	C00062	PUTRESCINE	232	arginine		1.3982	1.2247	1.3861	1.3602	1.0756	1.2215		1.1925	1.124	1.2063	1.2732	1.232	2.3987		0.913	0.9082	0.9855	1.0715	0.9513	0.98		1.0102	0.9898	0.8857	0.8245	1.02	1.0463		0.7589	1.0547	0.9171	0.9507	0.9689	0.9262		1.3778	1.3164	1.1438	1.1081	1.2141
153			LC/MS Pos	15497	C03406	XYLITOL	16950;828	argininosuccinate		1.2101	1.1409	2.1823	1.4454	1.6769	1.5282		1.0823	1.0797	1.307	1.087	1.3132	1.3036		0.8887	1.0275	1.123	1.0622	1.0048	1.3864		1.5087	0.6645	1.702	0.8023	1.279	0.9952		0.6245	0.9628	1.1117	0.8076	1.324	1.1855		0.5748	0.7491	0.9725	0.7161	0.9145
155			LC/MS Pos	2132	C00327		9750	citrulline		0.91	1.0337	1.1904	0.8385	0.9888	0.9339		0.8466	0.8967	0.9663	0.8435	1.0716	1.1009		1.3392	1.2691	1.1535	1.2878	1.0274	1.2987		1.1356	1.3058	1.1395	1.0112	1.2687	0.9306		0.7962	1.6264	0.8485	1.2215	0.8254	1.0212		1.334	1.0351	1.094	1.4093	1.0214
157			LC/MS Pos	36808	C03626	INOSINE	123831	dimethylarginine (SDMA + ADMA)		1.1854	1.0517	0.9912	1.0275	1.0175	1.1892		1.0865	0.9856	1.152	1.2489	0.9871	0.531		0.9248	0.9534	1.0488	1.1634	1.0368	1.1374		1.0088	1.054	0.9586	0.8397	1.1499	0.9562		1.0358	0.8751	0.9363	1.0329	0.9188	1.1012		0.8195	0.8771	0.8351	1.0594	0.8361
159			GC/MS	1416	C00334		119	gamma-aminobutyrate (GABA)		1.549	1.4729	2.0725	1.5667	1.6417	1.256		1.3316	1.2166	1.0554	1.1299	1.4684	1.2695		0.943	1.5152	1.1182	1.1177	1.1545	1.1816		0.9984	1.1	0.8572	0.9002	0.8292	0.9777		0.7842	1.291	0.8193	1.0223	1.0241	0.8985		0.6155	0.8293	0.6099	0.7648	0.5663
160			LC/MS Pos	57	C00025	GLY	611	glutamate		1.4239	1.5913	1.5267	1.5269	1.5947	1.445		1.3385	1.3035	1.3141	1.1773	1.4329	1.4004		1.234	1.2467	1.2156	1.2669	1.1168	1.285		1.1057	1.0254	1.0845	1.1089	1.1261	1.0261		0.6537	0.9746	0.9561	0.9203	0.9739	0.8834		0.8575	0.9175	0.9475	0.9645	0.8627
162			LC/MS Pos	53	C00064	BETAINE	5961	glutamine		1.5296	1.4125	1.4533	1.4494	1.3473	1.3601		1.3632	1.3065	1.3586	1.2187	1.2783	1.39		0.9994	1.1993	1.0006	1.0209	1.0019	1.0904		1.0307	1.0445	0.9969	0.9981	1.0085	0.9774		0.9053	1.1332	1.1887	1.0146	0.9821	1.0184		0.8708	0.8815	0.9872	0.9336	0.8715
164			GC/MS	59	C00135	ACETYLSERINE	6274	histidine		1.183	1.2832	1.5951	1.2997	1.4707	1.1355		1.3349	1.1113	1.0716	1.2007	1.2034	1.2391		1.2474	1.1448	1.037	1.1513	1.13	1.3446		0.975	1.025	0.9315	0.9616	0.9143	0.9418		0.79	1.4711	1.1605	1.0384	1.2613	1.071		0.7462	0.6955	0.792	0.7895	0.8158
168			LC/MS Pos	15720	C00624	MYO-INOSITOL	70914	N-acetylglutamate		0.218	0.2428	0.2659	0.2151	0.2825	0.3604		0.3381	0.2477	0.3398	0.3105	0.3915	0.4115		0.4682	0.5359	0.4898	0.8614	0.5182	0.5378		0.9336	0.8339	0.6882	0.9153	0.7464	0.8739		1.0664	1.1352	1.545	1.3505	1.3194	1.0847		2.0659	2.0323	2.1745	2.0296	1.8471
173			GC/MS	1493	C00077	ACETYL-GLU	6262	ornithine		1.5027	1.4284	1.5911	1.443	1.5318	1.3077		1.2627	1.2429	1.1381	1.1574	1.3629	1.3874		1.3409	1.342	1.2966	1.2831	1.2765	1.3563		1.1771	1.3029	1.1843	1.1182	1.1738	1.0953		0.5224	0.8619	0.7967	0.8013	0.8957	0.754		0.8521	0.7961	0.8583	0.9047	0.7746
174			LC/MS Pos	1898	C00148	GLUTATHIONE	145742	proline		3.4183	2.125	2.3727	2.47	2.3294	2.7334		2.0566	1.8288	2.0737	2.117	1.8639	2.3453		1.3974	1.3924	1.2515	1.266	1.2803	1.3321		1.1777	1.1563	1.1314	1.101	1.3019	1.2267		0.7828	0.8686	0.8677	0.8361	0.8553	0.899		0.7323	0.8572	0.6521	0.797	0.7105
175			LC/MS Pos	32672		PHOSPHORYL-ETHANOLAMINE	134508	pyroglutamine*		0.8934	1.0221	0.9457	0.8692	1.129	0.8567		1.0511	0.9872	1.0128	1.062	1.2535	1.2559		0.6955	0.9821	0.8528	0.8494	0.9936	0.8427		1.0951	1.1194	1.0138	1.0064	1.0767	1.0779		0.681	0.7448	0.7828	0.7576	0.701	0.6869		1.0412	1.3335	1.0939	1.3817	0.9689
177			LC/MS Neg	34384	C10172	NIACINAMIDE	115244	stachydrine		0.6745	0.6745	0.6745	0.6745	0.6745	0.6745		0.9336	0.9133	0.7124	1.0097	1.1688	0.7185		0.6745	0.6745	0.948	0.7706	0.8336	0.8915		0.8628	1.1777	0.941	1.3528	0.9282	0.939		0.9103	0.8931	0.8623	0.913	0.9736	0.7656		1.3354	1.1181	1.1766	1.1534	1.144
179			GC/MS	1366	C01157	L-ARGININO-SUCCINATE	5810	trans-4-hydroxyproline		1.5153	1.5439	1.143	1.7871	2.9674	1.7656		1.3019	0.763	1.3228	1.3518	1.1916	1.0911		0.9111	1.6965	0.567	1.0608	0.8409	0.6389		1.2093	1.0323	1.1827	1.0433	1.0058	0.4032		0.9557	1.4633	0.7884	0.8804	1.225	0.9949		1.2483	0.535	0.951	1.2642	0.7793
184			GC/MS	40062	C01127	INDOLE_ACETATE_AUXIN	599	4-hydroxy-2-oxoglutaric acid		1.5465	2.8052	2.4465	3.4703	4.0741	2.548		1.8573	1.5824	1.7659	1.1106	2.8415	2.4262		1.4114	1.2345	1.3069	1.0872	2.1273	1.6867		1.0212	1.4849	0.9788	1.2766	1.4254	1.7016		0.2369	0.7252	0.6385	0.6696	0.9128	0.7102		0.5294	0.275	0.576	0.6302	0.7972
193			LC/MS Pos	43249			9920500	N-delta-acetylornithine*		1.0416	1.1271	1.2466	1.0954	1.1667	1.4945		1.3295	1.2167	1.0825	1.2548	1.3126	1.2558		1.0092	1.0046	0.9436	0.9478	0.9585	0.9973		1.0231	1.0022	0.9374	1.0027	1.0916	1.0341		0.9635	1.0596	0.9978	0.9649	1.0181	1.0048		0.8767	1.0574	0.9447	0.9247	0.9102
198			LC/MS Pos	15681	C01035	1-L-MYO-INOSITOL-1-P	500	4-guanidinobutanoate		1.2356	1.0252	1.0597	1.208	1.1592	1.4613		0.6714	0.6208	0.6573	0.7011	0.8506	0.8187		0.9549	0.9748	0.7777	0.9659	0.8701	0.8998		0.681	0.6409	0.5874	0.6969	0.7922	0.7492		0.7398	1.0365	0.869	0.9169	0.9951	1.0049		1.0483	1.077	0.8126	0.9731	1.1435
207		Branched Chain Amino Acids (OAA derived)	LC/MS Pos	1125	C00407		6306	isoleucine		1.4135	1.3264	1.388	1.2999	1.2276	1.2651		1.2858	1.2341	1.2316	1.1535	1.2543	1.3514		1.03	1.2137	1.1186	1.1183	1.0756	1.0509		1.0603	0.97	0.9142	0.9581	1.0481	0.9282		0.7738	1.3245	1.1106	1.0419	1.2543	0.9337		0.7186	0.7825	0.8755	0.9271	0.883
211			GC/MS	46552		SQUALENE	6950182;99288	allo-isoleucine		1.0252	1.3292	1.2347	1.1851	1.3662	1.2776		1.4501	1.2853	1.3418	1.3518	1.5738	0.9989		1.0215	0.9284	0.8573	0.7799	0.858	0.976		0.9911	1.0089	1.0332	1.1259	1.2877	1.1374		0.5743	0.862	0.7576	0.8301	0.6148	1.0013		1.4346	1.3552	1.2425	1.1241	1.0011
223		Branched Chain Amino Acids (pyruvate derived)	LC/MS Neg	21047	C00141		49	3-methyl-2-oxobutyrate		0.8189	1.0945	0.9915	0.8537	1.0086	0.6192		0.9965	0.794	0.9036	0.6201	1.3317	0.7252		0.7898	0.9018	1.1635	0.7247	0.6586	0.9056		1.0504	0.8704	0.7589	0.7967	1.1686	0.7491		1.0035	1.4204	0.6729	1.0584	1.171	0.9411		1.3063	0.9885	1.195	1.4441	0.8621
224			LC/MS Neg	15676	C00671	UDP-GALACTOSE	47	3-methyl-2-oxovalerate		1.3156	1.6772	1.675	1.4171	1.7332	1.652		1.5168	0.8405	1.1367	1.0003	1.1114	1.1534		1.4251	0.9962	1.3758	1.0826	1.5504	1.2946		1.0648	1.0038	1.3159	1.1616	1.388	0.9997		0.6041	1.1653	1.0326	0.7506	0.8835	0.6995		0.9651	0.7859	0.9666	0.9905	0.9857
225			LC/MS Neg	22116	C00233		70	4-methyl-2-oxopentanoate		1.2718	1.3081	1.7621	1.6757	1.5768	1.718		1.0772	0.5755	1.0066	1.2341	0.99	1.0084		1.0337	1.0384	1.3163	1.2045	1.229	0.9916		1.1166	0.8812	1.0267	1.1631	1.1743	1.0107		0.5	1.28	0.9863	0.5047	1.0783	0.9691		0.9934	0.6266	1.0798	0.8918	0.8793
231			LC/MS Pos	60	C00123	ACETYLSERINE	6106	leucine		1.7205	1.5405	1.6356	1.5489	1.5028	1.3487		1.4289	1.2802	1.2438	1.3236	1.3249	1.5365		1.1615	1.247	1.0841	1.1209	1.0834	1.0011		0.9353	0.9568	0.9995	0.8902	0.9989	0.8696		0.8575	1.3921	1.2668	1.0704	1.3522	1.0318		0.8241	0.9911	1.0005	0.9697	0.9134
240			LC/MS Pos	1649	C00183		6287	valine		1.2086	1.2067	1.2761	1.2507	1.2375	1.2405		1.1737	1.1126	1.1283	1.1417	1.2239	1.2555		0.9994	1.1143	1.0416	0.9921	1.0238	1.0692		1.0635	1.0006	0.9822	0.945	1.0564	0.9726		0.7386	1.1465	1.1308	1.0581	1.1494	1.0079		0.6968	0.8706	0.9127	0.9075	0.8594
254		Amines and polyamines	LC/MS Pos	1419	C00170	4-AMINO-BUTYRATE	439176	5-methylthioadenosine (MTA)		1.175	1.3521	1.2488	1.1051	1.4062	1.0388		1.0307	0.8172	0.8557	0.8497	1.243	0.9027		1.4763	1.2183	1.1394	1.3238	1.7281	1.5585		1.1871	1.3123	1.502	1.7553	1.4635	1.1013		0.6879	0.7779	0.7571	0.8019	0.6827	0.8891		1.3474	1.4542	0.9209	1.1131	1.0475
255			GC/MS	15496	C00179	CPD-6995	199	agmatine		4.1263	0.5899	3.1669	1.8747	4.0123	5.6401		2.0649	1.3613	2.2822	3.7755	0.6569	1.3866		6.1694	0.7232	0.4404	1.1353	0.8647	3.0297		0.7476	1.9799	2.0006	2.9521	3.4954	1.8909		1.7934	0.8781	1.0311	0.1268	0.3489	1.6398		4.2504	0.489	0.6479	0.2345	0.2744
256			GC/MS	1408	C00134	L-CITRULLINE	1045	putrescine		1.6766	1.7775	1.9265	2.2168	2.0883	1.3445		1.9303	1.3512	1.6655	1.8316	2.5489	1.9443		1.3121	1.2442	1.4356	1.5301	1.8209	1.9453		1.7641	1.627	1.8779	1.9575	1.9033	1.6567		0.2954	0.3059	0.3708	0.4639	0.474	0.3117		0.5728	0.7558	0.5207	0.6555	0.5875
257			GC/MS	485	C00315	CPD-397	1102	spermidine		0.3871	0.5119	0.5746	0.7195	0.4094	0.6175		0.5615	0.3255	0.6173	0.4709	0.9734	0.4703		0.6055	0.359	1.0558	0.8062	1.3145	1.3044		1.1435	0.9442	2.0422	1.8529	1.7232	0.9378		0.875	0.15	0.7788	1.0266	0.6186	0.3738		3.1796	5.8784	2.0539	2.3169	3.7838
258			LC/MS Pos	603	C00750	L-ASPARTATE	1103	spermine		0.7319	0.4524	0.563	0.7187	0.7644	0.71		0.496	0.7591	0.9305	0.7639	0.9564	0.2247		0.383	0.5167	1.0695	0.81	1.3448	1.2663		0.2247	0.2899	1.7403	0.9733	1.4136	1.0267		1.2426	0.3656	0.5276	0.4668	0.558	0.9263		3.263	4.5858	0.2247	1.5471	2.4736
263		Glutathione metabolism	LC/MS Pos	1494	C01879	L-ORNITHINE	7405	5-oxoproline		1.4971	1.6235	1.489	1.3991	1.1138	1.2759		1.2814	1.2013	1.1656	0.9853	1.2405	1.3218		0.8345	1.1653	0.9724	0.9224	1.0584	1.0368		1.0812	1.0276	1.0756	1.073	1.0147	0.9022		0.6915	1.0582	1.1255	1.1543	0.9276	1.0818		0.6876	0.7396	0.9015	0.8347	0.7585
264			LC/MS Pos	35159			4247235	cysteine-glutathione disulfide		7.6653	5.4304	7.416	7.2177	6.3837	7.2996		7.4061	5.5718	7.5208	6.102	7.4105	7.0394		1.227	1.0995	1.0771	1.1274	1.314	1.2952		1.8065	1.6037	1.6378	1.4751	2.2828	1.5294		0.6148	0.9229	0.7973	0.6826	0.7636	0.8726		0.7425	0.5231	0.621	0.653	0.5302
266			LC/MS Pos	27727	C00127		65359	glutathione, oxidized (GSSG)		2.194	1.5267	1.9134	1.634	2.1651	2.2871		0.6103	0.4419	0.5002	0.811	0.6024	0.5172		2.3104	1.9657	1.725	1.7991	1.7818	2.389		1.0506	1.0961	1.3186	1.6106	1.3268	1.0193		0.9026	1.3855	1.2947	0.8817	1.151	1.1748		1.4811	0.7594	0.9494	0.6143	0.556
267			LC/MS Pos	2127	C00051		124886	glutathione, reduced (GSH)		1.89	1.1096	1.507	1.4808	1.3608	1.5718		1.6128	0.8385	1.8491	0.4689	0.7357	0.9066		0.9256	0.9189	1	1.0364	0.927	0.9042		0.533	0.4689	0.7201	0.4689	0.6355	0.5347		0.8183	0.8511	0.9713	1.1279	0.7527	1.2939		1.1971	1.2354	0.9711	0.8664	1.0543
268			LC/MS Pos	34592		METHYLNICOTINATE	7018721	ophthalmate		0.8885	0.7316	1.031	1.5397	1.0484	1.0113		0.8329	1.0419	0.967	0.7234	1.0437	1.1455		0.9447	1.0661	0.9656	1.1912	1.0073	0.5537		1.0722	1.0169	0.9886	0.8549	1.019	1.0596		0.5537	1.0114	1.0174	0.9138	0.9278	0.7227		1.1317	1.1252	1.274	0.9475	1.3299
270			LC/MS Pos	39251			5489007	norophthalmate*		0.9755	1.0722	1.0146	1.5863	0.9633	1.0576		0.9191	0.4812	0.7562	0.616	1.3971	1.1176		1.529	1.4119	1.4394	1.0567	0.9055	0.5578		1.6984	0.8823	1.4468	0.7301	1.2263	1.2067		0.4812	1.2523	0.6587	0.7592	1.058	0.9029		1.2857	1	0.9752	0.9868	0.7787
280	Carbohydrate	Glycolysis	GC/MS	12021	C05345	G3P	69507	fructose-6-phosphate		1.0674	1.3077	1.2505	1.0972	1.2047	1.0202		0.9692	0.957	0.9785	0.9577	0.946	1.0089		1.5963	1.1932	1.1925	0.9609	1.3247	0.9911		1.0716	1.2921	1.2633	1.4302	1.1768	1.1157		0.5234	1.0215	0.9635	0.875	1.1055	1.017		1.2677	0.9414	1.3833	1.2194	0.9202
281			GC/MS	20488	C00031	SUCROSE	79025	glucose		2.057	2.0163	2.4003	2.2297	2.3094	1.7782		1.6484	1.4318	1.3947	1.4253	1.5719	1.5929		1.8758	1.929	1.9364	1.7835	1.822	1.9082		1.3348	1.4269	1.2787	1.3639	1.3074	1.311		0.3615	0.7213	0.649	0.6926	0.6766	0.6288		0.3071	0.238	0.3782	0.4479	0.3407
282			GC/MS	33755	C00103	PHYTOSPINGOSINE	65533	glucose 1-phosphate		1.7033	1.8152	1.8771	1.4384	1.9232	1.4747		0.9763	1.2583	1.0237	1.2379	1.4597	1.2191		1.5377	1.5249	1.7308	1.07	1.3472	1.5555		1.45	1.4255	1.4013	1.0233	1.1027	1.3532		0.5747	1.1753	0.6013	0.9692	0.9767	0.8661		0.8053	0.6776	0.9731	0.8037	0.7298
283			GC/MS	31260	C00668		5958	glucose-6-phosphate (G6P)		1.0556	1.3591	1.2654	1.1342	1.2354	1.0155		1.0134	0.9268	0.9472	0.9845	1.1645	1.0334		1.413	1.1272	1.2205	0.9123	1.267	0.9755		1.1417	1.1844	1.1562	1.3482	1.137	1.1848		0.5195	0.899	0.9866	0.8602	1.0576	0.9499		1.1126	0.7569	1.3144	1.2199	0.8352
290			GC/MS	599	C00022	ASN	1060	pyruvate		1.4003	1.8135	1.9601	2.655	2.5241	2.457		1.5725	1.3331	1.4249	1.3006	2.1816	2.1441		1.6789	1.1607	1.3177	1.3366	1.4982	1.6396		1.1316	1.0459	1.3017	1.1419	0.8771	0.9199		0.4359	0.8202	0.6756	0.8194	0.9794	1.2855		0.8778	0.6153	0.9541	0.8262	0.7809
294		TCA cycle	GC/MS	33453	C00026		51	alpha-ketoglutarate		2.0754	2.4848	2.3763	3.2204	3.7887	3.0173		1.803	1.3592	1.5966	1.1004	2.1997	2.6392		1.5497	1.2077	1.2829	1.4649	1.7722	1.7215		1.1778	1.1678	1.2006	1.5953	1.5235	1.6703		0.2787	0.6865	0.5801	0.7417	0.8137	0.8487		0.6795	0.4565	0.8322	0.8996	0.7002
296			GC/MS	1564	C00158	2-KETO-3-METHYL-VALERATE	311	citrate		1.0875	0.9966	1.2347	1.0412	1.2119	1.1076		1.1293	1.0034	1.023	1.3394	1.0653	1.2114		1.3006	1.1948	1.1376	1.0975	1.1088	1.064		1.0875	1.2454	1.0616	1.0392	1.0728	1.0518		0.6561	1.0643	0.9153	0.8709	0.9278	0.8583		0.9095	0.8017	0.9397	0.918	0.7969
297			GC/MS	1643	C00122	SPERMINE	444972	fumarate		1.3865	1.5767	1.6177	1.346	1.6174	1.5202		1.6119	1.079	1.1996	1.251	1.1681	1.6071		1.4777	1.0938	0.9966	1.1187	1.17	1.206		0.9473	1.0684	1.0289	1.1755	1.1571	1.0078		0.6287	0.8611	0.8059	0.6849	0.6998	0.8458		1.0951	0.8701	1.0034	0.9053	0.8858
298			LC/MS Pos	12110	C00311	D-ARABINOSE	1198	isocitrate		0.9572	0.8439	0.8791	0.9842	1.1796	0.8134		1.2583	1.0784	1.0666	0.3151	0.9842	1.3526		0.881	1.1835	1.1028	1.1176	1	1.0758		1.0428	1.3669	1.1153	1.1983	1.5997	1.296		0.758	0.8868	1.3731	0.9294	1.2517	0.8344		1.5339	1.3178	1.2893	1.4218	1.1594
299			GC/MS	1303	C00149	2-Aminobutyrate	525	malate		1.656	1.8738	2.1972	1.9575	2.2747	1.9809		1.8576	1.5032	1.6741	1.7835	1.9547	1.7484		1.373	1.3391	1.2535	1.2342	1.2696	1.5984		1.0901	1.1707	1.0962	1.2303	1.1792	1.2722		0.5278	0.8024	0.7743	0.6535	0.7569	0.7469		0.8488	0.6842	0.9099	0.8208	0.8128
303			GC/MS	1437	C00042	GLT	1110	succinate		0.9229	0.9195	1.1812	1.0157	1.2571	1.1973		1.1951	1.0856	1.0261	1.2954	1.4005	1.2817		1.1967	0.9193	0.9165	0.9762	0.9843	1.1922		1.1471	1.3254	1.3636	1.4169	1.4618	1.3693		0.7501	0.9751	1.0249	0.6805	0.7356	0.9295		1.372	1.0869	1.2416	1.2877	0.8808
306		Calvin cycle and pentose phosphate	GC/MS	40264	C00597	4-hydroxybenzoate	724	3-phosphoglycerate		0.9529	0.6509	1.0035	0.7468	0.7342	0.5285		0.8814	0.7612	0.9965	0.6578	1.3531	0.5896		1.068	0.9477	1.0781	1.4408	0.8505	1.4318		1.2224	1.4631	1.4649	1.4146	1.9813	0.886		1.1655	1.1362	1.4234	1.17	0.9405	0.9477		2.1306	1.9611	1.6573	1.6132	2.0694
308			GC/MS	561	C00117	SHIKIMATE		ribose 5-phosphate		1.3765	1.725	0.968	1.6929	1.4177	1.7189		1.4783	1.3895	1.361	2.3053	1.6387	1.812		1.8015	0.9771	0.3575	0.3575	1.9836	0.8899		1.6319	0.5443	0.3575	1.6758	1.3806	0.8141		1.0188	1	0.9204	0.9019	0.9116	0.777		0.8661	0.3995	0.6431	0.3575	0.3575
311			GC/MS	35649	C05382		616	sedoheptulose-7-phosphate		1.0333	0.9667	2.9085	1.694	1.1108	1.2745		1.7143	0.7931	0.7566	0.8846	1.3415	1.0048		1.2657	1.4564	0.7854	0.9952	1.1852	0.8241		0.371	0.371	1.1382	0.5431	1.4051	1.79		0.371	0.8171	0.371	0.371	1.3264	0.3893		1.0383	0.6494	0.9543	0.8426	0.371
318		Photorespiration	GC/MS	1572	C00258	2K-4CH3-PENTANOATE&redirect=T	752	glycerate		0.9438	1.033	1.1875	0.9907	1.0555	0.9989		1.0499	1.0933	0.9234	1.0011	1.114	0.9534		0.9584	1.0132	0.8596	0.8292	0.8215	0.9376		1.0798	1.1825	0.9868	1.0269	1.0911	1.0615		0.9102	1.1431	1.0711	0.7831	1.0498	1.0424		1.376	1.0698	1.303	1.1185	1.2798
324		Amino sugar and nucleotide sugar	GC/MS	575	C00216	TRP	66308	arabinose		1.7232	1.6618	2.0284	1.9163	1.8536	1.7859		1.2653	1.0415	1.3094	0.9649	1.2491	1.4737		1	1.4566	1.0185	1.1644	1.0701	1.4318		0.7722	1.2552	0.7847	0.9344	0.7868	0.6731		1.0964	1.0906	0.79	0.91	1.0351	0.9104		0.7025	0.3781	0.5032	0.2933	0.4827
325			GC/MS	38075	C01904		94154	arabitol		0.6451	1.0369	0.8077	1.0859	0.7925	0.9356		0.6558	0.8294	0.6036	0.6615	0.9382	91.922		1.0526	1.3589	1.0167	1.0948	0.6799	0.979		0.6865	1.117	0.9833	1.3054	1.2327	1.0636		0.7755	1.226	1.1836	0.9686	1.3105	1.3441		1.6642	1.4538	1.4544	0.9304	1.1741
326			GC/MS	37516	C00878		122045	arabonate		1.4158	1.1311	1.5681	1.3721	1.5967	1.223		1.2449	1.1049	1.0123	1.0201	1.1388	1.1301		1.4839	1.3439	1.4597	1.1502	1.2399	1.2321		0.9787	1.126	1.0764	0.979	1.225	0.8805		0.8375	1.2216	0.968	1.0829	0.8831	0.8637		0.9523	0.7204	0.9877	1.0168	0.7461
327			GC/MS	20699	C00503	TREHALOSE	222285	erythritol		0.8093	0.9892	1.1171	1.0149	1.0355	0.8902		1.0108	1.0705	0.8642	1.0135	1.0672	1.3395		1.1295	0.9324	0.9185	0.9144	0.8029	1.0982		1.0769	1.0537	0.9262	1.1599	1.0067	1.0886		0.8321	1.1625	1.0513	0.8669	0.9933	1.2986		1.4802	1.1825	1.0235	1.3353	0.8048
328			GC/MS	33477		PHOSPHORYL-CHOLINE	2781043	erythronate*		1.015	1.0831	1.1839	1.1417	1.6209	1.2971		1.4065	1.2652	1.1198	1.1897	1.5003	1.3029		1.6477	1.1302	1.3656	1.1446	1.3202	1.2378		1.1263	1.4219	1.2203	1.4454	1.3859	1.1116		0.6233	0.985	0.7514	0.8173	0.7266	0.8761		0.6368	0.666	0.6943	0.6567	0.5566
331			GC/MS	27681	C03752		73563	glucosaminate		0.5594	0.4696	0.4514	0.5849	1.0681	0.5446		0.6679	0.4514	0.4625	0.6384	0.5542	0.9337		0.8858	0.8077	0.8754	1.1039	1.381	0.7775		0.7949	0.8878	1.0726	0.7118	0.913	0.6294		1.3781	1.8485	1.2247	1.3932	0.8344	1.2748		1.4961	1.5063	0.9274	0.7665	0.9502
337			GC/MS	15095	C00140		24139	N-acetylglucosamine		0.3647	0.4991	0.5202	0.4522	0.7101	0.494		0.3529	0.4728	0.3615	0.4398	0.436	0.4801		0.9323	0.7383	0.7587	0.7984	0.8518	0.7842		0.5701	0.6273	0.4493	0.7574	0.5732	0.6297		1.4688	2.9263	1.5074	2.5397	2.5222	2.5625		1.4449	1.106	1.0677	1.4664	1.1482
344			GC/MS	12080	C00121	D-SEDOHEPTULOSE-7-P	5779	ribose		1.0555	1.2376	1.2933	1.0303	1.4433	1.3139		1.0535	0.7769	0.8226	1.1256	0.966	0.8595		1.5054	1.2208	1.1083	0.9642	1.4624	1.2847		1.0756	1.1361	0.9614	0.8058	0.8739	1.0003		0.7639	1.4608	0.9	1.1852	1.3104	1.3261		1.1898	0.913	0.8797	0.9997	0.8548
346			GC/MS	35855	C00309		151261	ribulose		1.0352	0.3034	1.5755	1.4058	2.0672	1		0.8459	0.3034	0.3034	0.3034	0.3034	0.643		1.0001	0.3034	1.4584	0.8847	0.3034	1.4856		0.3034	0.3034	0.7805	0.9791	1.6317	1.1937		0.8209	1.0829	0.3034	0.3034	0.3034	0.3034		0.3034	0.4761	0.3034	0.3034	0.3034
347			GC/MS	35854	C16884	AMP	169019	threitol		0.8278	0.4978	1.124	0.4978	0.8234	0.5154		0.725	0.7164	0.6531	0.7597	0.7354	0.86		0.9813	0.7631	0.6059	0.4978	0.9389	0.9888		0.9684	1.5285	1.1513	1.0803	1	0.93		0.567	0.9947	1.0053	0.9531	0.9385	0.4978		1.408	1.0829	1.0414	1.2799	1.0934
351			GC/MS	4966	C00379	CIT	6912	xylitol		2.0331	1.0231	2.9355	2.0852	2.0224	1.943		1.9579	1.3355	1.8431	1.1841	1.7496	1.8471		1.1332	0.9769	1.1277	1.1013	1.3119	1		0.6011	1.5264	0.4504	0.8622	1.0421	0.6425		0.3798	0.831	0.4564	0.3543	0.638	0.7806		0.1122	0.3901	0.1122	0.1471	0.1122
352			GC/MS	35638	C05411	GAMA-TOCOPHEROL	6602431	xylonate		1.1502	1.0993	1.2835	1.1246	1.198	1.091		1.0353	0.9125	1.0199	1.0366	1.0851	1.129		1.1196	0.9996	1.0543	1.036	0.9685	1.159		1.093	1.2209	1.0064	1.2534	1.0226	1.0282		0.7602	0.9943	1.0004	0.6782	0.9774	0.758		1.0246	0.7441	0.8262	0.9768	0.9551
353			GC/MS	15835	C00181	INOSITOL-1-3-4-TRIPHOSPHATE	135191	xylose		1.8277	1.6994	1.7053	1.9776	2.1452	1.7501		1.5032	1.4079	1.5813	1.5552	1.7538	1.6187		1.174	1.0608	1.0274	1.2937	0.9806	1.3271		1.0002	1.229	1.0752	0.9802	1.2955	1.2742		0.6294	0.9998	0.5152	0.764	0.8953	1.0608		0.8826	0.4494	0.9951	0.7728	0.9024
357			GC/MS	15860	C00052	CPD-506	18068	UDP-galactose		0.4018	0.4018	0.4018	0.4018	0.4018	1.3765		0.9138	0.8886	1.084	0.8824	1.5691	0.9376		0.4018	0.4018	1.4016	0.4018	0.4018	1.3292		0.4018	0.4018	1.2801	1	1.5078	1.7567		0.5784	1	0.4018	0.4018	0.4018	1.1543		0.8751	1.0907	1.313	0.4018	0.7125
367		Inositol metabolism	GC/MS	1481	C04006	HIS	440194	inositol 1-phosphate (I1P)		0.9701	0.969	1.1117	1.0103	1.2796	1.0672		0.9632	0.6851	0.8104	0.9155	0.9664	1.1149		1.2583	0.7019	0.926	0.8275	1.1807	1.1224		0.9193	0.9295	1.0299	0.8939	1.0614	0.9672		1.2126	0.8904	0.8697	0.9015	1.026	0.968		2.2885	1.5685	1.3651	0.9897	1.0472
370			GC/MS	19934	C00137	SORBITOL	892	myo-inositol		1.3396	1.7787	1.8344	1.7917	1.8016	1.3232		1.6746	1.6003	1.6155	1.6977	2.0404	1.7747		1.0676	1.5679	1.3617	1.2133	1.3392	1.2376		1.3208	1.4029	1.0891	1.0812	1.0489	1.1613		0.4597	0.9324	0.7752	0.9171	0.9511	0.6318		0.5362	0.6463	0.7774	0.9058	0.8071
372			LC/MS Neg	38388	C01284		439468	inositol pentakisphosphate		0.0315	0.0315	0.0315	0.0315	0.0315	0.0331		0.0315	0.0315	0.0315	0.1079	0.0315	0.0315		0.1516	0.0871	0.2318	0.5977	0.6728	0.7815		0.0315	0.1306	0.0315	1.0419	0.9029	0.2307		0.4493	0.0651	0.3163	1.087	0.6075	0.4138		1.6042	3.3114	1	2.132	3.3756
373			LC/MS Neg	35846	C01204	ADENOSINE	890	inositol hexakisphosphate		0.0153	0.0153	0.0153	0.0153	0.0153	0.0153		0.0153	0.0153	0.0153	0.0571	0.0153	0.0153		0.0244	0.0158	0.0153	0.2787	0.1362	0.343		0.0153	0.0153	0.0153	0.3129	0.2013	0.0261		0.6464	0.0425	0.2395	1	0.6511	0.8555		1	1.1952	0.2559	1.1087	2.2447
379			LC/MS Neg	38389	C01243		439455	inositol triphosphate		0.4006	0.4006	0.4006	0.4034	0.4006	0.4287		0.4006	0.4006	0.4006	0.4006	1.5409	0.4006		0.4006	0.4006	1.3924	0.4591	1.5533	0.5159		3.4629	1.5748	5.3796	0.9931	1.7043	1.6649		0.4006	0.4006	0.4006	0.4006	0.4006	0.4006		0.4045	1.2629	0.4162	1.0954	1.5639
380			LC/MS Neg	38387	C01272			myo-inositol tetrakisphosphate (1,3,4,6 or 3,4,5,6 or 1,3,4,5)		0.0928	0.0928	0.0928	0.2469	0.1421	0.3247		0.0928	0.0928	0.0928	0.2959	0.186	0.0928		0.2944	0.2702	1.4487	1.0132	2.3837	1.2082		0.0928	1.3428	1.7933	2.4032	2.9014	1.7838		0.1987	0.0928	0.1832	0.9548	0.4718	0.2148		1	2.994	1.1583	2.8645	3.7926
382		Sucrose, glucose,fructose metabolism	GC/MS	22013	C03661	CPD-13086	440080	1-kestose		1.3431	1.2912	2.7271	1.6174	2.1741	2.4396		0.9663	0.6427	1.0861	1.3954	1	1.4299		2.9592	1.798	1.9889	1.2778	1.7148	1.6811		1.6975	1.5459	2.3385	1.5387	1.4541	1.5322		1	1.3588	0.7906	0.4797	0.7545	0.696		0.7409	0.5326	0.6233	0.6233	0.3028
388			GC/MS	577	C00095	TYR	5984	fructose		2.8897	2.9801	3.6009	3.3181	3.359	2.8696		2.263	2.1379	1.9039	2.1857	2.3315	2.2513		2.1024	2.1056	1.9936	1.9076	1.8687	2.0652		1.4066	1.5426	1.3132	1.3109	1.4911	1.4136		0.363	0.6868	0.6127	0.6237	0.6674	0.6891		0.2623	0.1701	0.2893	0.3894	0.2487
390			GC/MS	21034	C01235	GLUCONATE	439451	galactinol		0.325	0.5238	0.7877	0.2643	0.7023	0.3078		0.6278	0.3516	0.3476	0.2643	0.2643	0.66		1.3654	0.9291	1.1006	1.4687	0.9555	1.5179		1.3278	1.0729	1.2453	1.0515	0.8261	1.5129		1.4536	1.4837	1.3898	1.1583	1.5185	0.8823		1.0709	0.6414	0.5966	0.813	0.6764
393			GC/MS	12055	C01582	RIBOSE-5P	3037556	galactose		1.6195	1.6709	2.5159	1.9442	3.0333	1.7226		1.8804	1.9767	1.2807	1.4774	2.1676	2.0643		1.1924	1.9804	1.9428	1.2034	1.8107	1.443		1.4429	1.5876	1.3806	0.9651	1.3904	1.5024		0.5355	0.8076	0.7874	0.7839	1.0349	0.8615		0.4939	0.5385	0.7585	0.7757	0.4924
404			LC/MS Neg	35170	C01936	ASCORBATE	439606	maltohexaose		0.6629	1.2353	0.695	0.6392	0.5141	0.4052		0.6063	0.565	0.6087	0.5465	0.4227	0.7082		1.1948	0.9811	1.1202	0.4145	0.905	0.4006		1.1516	1.3566	1.0485	1.0463	1.1081	1.1257		0.9465	1.0189	1.0527	1.1789	1.2748	0.9932		1.4664	1.2641	2.0215	2.7124	1.1483
405			LC/MS Neg	35163	C06218	Pi	13489094	maltopentaose		0.6577	1.4876	0.901	0.7417	0.5481	0.4614		0.5149	0.6528	0.5144	0.5233	0.5006	0.6718		1.1489	1.0894	1.2291	0.5491	0.9926	0.3648		1.0567	1.1873	1.0487	1.0376	0.9147	1.0074		0.8575	1.0238	0.9762	1.1577	1.2102	1.0636		1.5947	1.3576	2.3549	2.4727	1.3117
406			GC/MS	15806	C00208	CPD-534	10991489	maltose		0.836	1.7616	1.1492	0.6315	0.9545	0.5749		0.6411	0.5696	0.4494	0.4746	0.6491	0.5538		1.3725	1.1474	1.2498	1.0455	1.1462	0.5161		0.747	0.884	0.8391	0.7937	0.4684	0.7582		1.1257	1.0819	0.9885	1.2092	1.0636	1.2459		1.5386	1.4011	2.3024	2.4654	1.3519
407			LC/MS Neg	15910	C02052	Fructose	446495	maltotetraose		0.8239	1.571	1.0473	0.9155	0.8356	0.7712		0.8223	0.7362	0.7533	0.7015	0.7593	0.8554		1.2748	1.2159	1.414	0.8488	1.2749	0.6224		1.2043	1.3252	1.1194	1.2184	1.0209	1.1636		0.7757	1.0352	0.9648	1.2447	1.2883	1.1206		1.31	1.2424	2.0314	2.317	1.4503
411			GC/MS	15335	C00392	RIBOSE	6251	mannitol		0.6211	0.8775	1.1519	0.6936	0.736	0.6898		0.592	0.6554	0.599	0.5469	0.5053	29.2098		3.496	1.1549	1.8905	1.0623	0.8713	1.7171		1.0083	1.3426	0.8684	0.9803	0.613	0.8581		0.9917	1.8637	1.4248	1.5335	1.5873	1.1667		1.1535	1.2248	1.4674	1.3403	1.2192
423			LC/MS Neg	586	C00492	TYRAMINE	10542	raffinose		1.0148	0.806	1.0688	0.732	0.9113	0.8104		0.3924	0.448	0.4659	0.3752	0.4955	0.4568		0.4776	0.8027	0.8475	0.7249	0.7665	0.783		0.6987	0.7122	0.5696	0.7558	0.4203	0.5446		1.1808	1.937	0.9146	1.4077	1.0887	1.1874		4.3956	4.2088	2.8221	3.0743	4.2086
424			GC/MS	15826	C00507	MI-HEXAKISPHOSPHATE	25310	rhamnose		1.0814	1.1497	1.1245	0.8935	1.425	1.0296		1.0013	0.8042	0.5274	0.7176	0.8744	0.9811		1.0405	1.2126	0.8049	0.9571	1.1766	1.0633		0.8554	0.9574	0.9987	1.0325	0.89	1.0039		0.6316	1.1391	1.1614	0.9226	1.1755	1.073		1.1854	0.7022	0.7957	0.7596	0.9679
426			GC/MS	15053	C00794		5780	sorbitol		0.9668	1.1812	1.4745	1.4749	1.5067	1.462		1.1662	1.0332	1.0662	1.4547	1.5567	1.0744		1.7759	1.1501	1.0705	1.2739	1.1709	1.229		1.3169	1.0761	1.1012	1.2473	1.0023	0.9977		0.496	1.1521	0.6677	0.6966	1.0082	0.8613		0.5681	0.4801	0.4546	0.684	0.3377
430			LC/MS Neg	1519	C00089		5988	sucrose		1.127	1.4315	1.4066	1.3271	1.3999	1.231		1.3599	1.3363	1.2121	1.161	1.3313	1.3434		1.1355	1.3143	1.1944	1.1899	1.2085	1.1196		1.147	1.0833	1.0017	1.0297	1.1759	1.0502		0.7094	0.9983	0.8557	0.9044	0.9703	0.7953		0.7183	0.8131	0.8168	0.851	0.7887
432			GC/MS	15573	C01083	XYLOSE	7427	trehalose		1.1004	1.458	1.4721	1.2801	1.6164	1.0965		1.1603	1.2503	1.1586	1.2037	1.5988	1.3699		1.0131	1.2091	0.9963	0.9092	1.0418	0.9993		1.1221	1.0114	0.9485	0.7582	1.0007	0.9004		0.5914	1.0167	0.8068	1.0498	0.9252	0.614		0.8585	0.8774	0.7994	1.089	1.1133
454			GC/MS	587	C00257	CPD-468	10690	gluconate		1.5844	3.556	2.0189	1.322	2.8532	2.0972		1.0096	1.1474	0.7979	1.045	1.0154	0.9846		3.61	2.5095	2.3408	1.7187	2.1002	2.3981		0.9929	1.1077	1.1941	1.512	0.7476	1.4083		0.7751	1.5348	1.0071	1.6862	0.8303	1.9309		0.4995	0.5215	0.3545	0.4196	0.4236
456		C5 branched dibasic acid metabolism	GC/MS	22158	C00815		1081	citramalate		1.9796	1.8768	2.1163	1.6339	2.0549	1.7305		1.2314	1.3095	1.3662	1.1056	1.5312	1.2552		1.2336	0.9456	1.0096	1.0396	1.1187	1.0585		0.9904	1.0228	0.7406	0.7297	0.7878	0.7523		0.9877	1.4319	0.8928	0.9552	1.0667	0.8838		0.9574	0.9405	1.1979	0.9099	0.8179
499	Lipids	Free fatty acid	LC/MS Neg	33587		ETHANOL-AMINE	5282768	eicosenoate (20:1n9 or 11)		1.7238	1.9046	2.27	2.0188	4.2651	2.0363		1.3526	1.3022	1.091	1.4582	1.2833	1.3161		1.3286	1.746	1.8687	2.0033	1.019	0.7998		1.0567	1.114	0.4256	0.4025	0.4994	1.2498		0.5986	1.9484	0.9433	0.981	1.1571	0.7603		0.3432	0.6993	0.4452	0.3435	0.3996
511			LC/MS Neg	1105	C01595	LYS	5280450	linoleate (18:2n6)		1.0436	1.565	1.2494	1.4739	2.4463	0.94		0.9524	0.6061	0.7888	0.7771	1.6574	1		0.9964	1.3941	1.6446	2.4067	1.4158	0.867		1.1155	1.0998	0.5494	0.5255	0.5913	0.8259		0.6329	1.8808	1.0306	1	1.2393	0.5216		0.4905	0.9384	0.6865	0.7991	1.0778
512			LC/MS Neg	34035	C06426	PANTOTHENATE	5280934	linolenate [alpha or gamma; (18:3n3 or 6)]		1.5287	2.2662	1.7277	1.9608	3.0305	1.4541		1.1825	0.7734	0.9625	1.0869	1.9578	1.3669		1.6119	1.4993	2.3429	2.4542	2.2492	1.1784		1.2724	1.1592	0.7064	0.9304	0.8675	1.0223		0.6732	1.4833	1.0004	0.8217	0.9531	0.5977		0.5711	0.8599	0.606	0.7844	1.3746
522			GC/MS	1359	C00712	ARG	445639	oleate (18:1n9)		0.9127	0.9834	0.9573	0.9305	0.9564	1.0344		0.6758	0.8992	0.6974	0.8161	0.6075	0.7801		1.3983	1.0166	0.8914	0.8934	1.169	1.0406		0.7705	0.773	0.787	0.9911	0.9753	0.808		1.2975	1.0772	0.9428	0.9963	0.9804	1.4493		1.5736	1.0797	0.8387	0.7877	1.0037
565		Oxylipins	LC/MS Neg	37752			43013	13-HODE + 9-HODE		1.2125	1.4321	1.5743	1.2326	1.5422	1.1611		0.9231	0.8831	0.9554	0.7233	0.888	1.0627		1.1002	1.1401	1.0099	0.8352	0.9994	0.7418		0.7055	0.719	0.5833	0.6474	0.6872	0.7917		0.5939	0.9166	0.6648	0.7774	1.0006	1.0088		0.8412	0.9901	0.7909	0.4854	0.9541
568			LC/MS Neg	38395	C14829		10236635	12,13-DiHOME		1.2242	1.5	2.2063	1.4951	1.7197	1.0113		0.4427	0.2689	0.4584	0.2689	0.5237	1.2561		0.4951	0.6515	0.2689	0.3934	0.6038	0.2868		0.2689	0.3669	0.2689	0.3071	0.2689	0.2689		0.5204	0.5945	0.2689	0.4667	0.6383	0.5802		0.848	1.1297	0.602	0.2689	1
569			LC/MS Neg	38399	C14828		9966640	9,10-DiHOME		0.9556	0.973	1.6162	1.6637	1.5903	1.2352		0.2167	0.2167	0.2167	0.2167	0.6877	1.0565		0.2167	0.5746	0.2167	0.5626	0.7562	0.2167		0.2167	0.2167	0.2167	0.2167	0.2167	0.4467		0.6266	0.2167	0.2167	0.6338	0.2167	0.5084		0.6537	1.0591	0.2167	0.2835	1.1094
589		Glycerolipids	LC/MS Neg	27447			5283469	1-linoleoylglycerol (1-monolinolein)		1.4512	1.7482	2.1109	1.6652	3.7855	1.7127		1.2479	0.9657	0.7567	0.8195	1.6853	1.6725		0.9679	1.798	1.5628	3.5906	1.2486	0.725		1.0318	1.726	0.3386	0.4483	0.5317	1.1214		0.7953	1.6588	0.9682	0.8279	1.1726	0.5416		0.3386	0.3386	0.3386	0.7158	0.8786
591			LC/MS Pos	21184			5283468	1-oleoylglycerol (1-monoolein)		1.3026	1.2442	2.0685	3.6314	14.2408	0.9918		1	0.6783	0.433	2.0355	1	10.4358		0.1614	0.5894	0.1614	0.1614	0.1614	0.1614		0.1614	0.1614	0.1614	0.1614	0.1614	0.1614		0.1614	1.9116	0.1614	0.1614	0.4256	0.5645		0.1614	0.1614	0.1614	0.1614	0.1614
592			LC/MS Pos	21127		CPD-12189	14900	1-palmitoylglycerol (1-monopalmitin)		0.7455	0.9991	1.1646	0.7455	1	0.7455		1.0816	1.0009	0.8465	0.7455	0.7455	1.3579		0.7455	0.7455	0.7455	0.7455	0.7455	0.7455		0.7455	0.7455	0.7455	0.7455	0.7455	0.7455		0.7455	0.8844	0.7455	0.7455	0.7455	0.7455		0.7455	0.7455	0.7455	0.7455	0.7455
595			LC/MS Neg	34437		NIACINE		1-stearoylglycerophosphoglycerol		1	1.4151	1.4015	1.5947	3.2509	1.329		1.313	1.0641	0.9481	1.1777	1.9779	1.5243		1.2416	2.0271	0.9722	1.5808	0.4638	0.9755		1.0714	1.317	0.6802	0.5345	0.6164	0.9257		0.758	1.7341	1.0808	0.9231	1.1277	1.0127		0.6423	0.9988	0.9513	1.2146	0.7944
597			LC/MS Neg	32506		GLYCEROL-3P	5365676	2-linoleoylglycerol (2-monolinolein)		1.2236	2.2075	1.5983	1.9512	4.9224	1.8706		1.2342	0.9661	0.8403	1.0334	1.8585	1.549		1.2911	1.5501	1.5154	3.6265	1.3453	0.7418		0.8528	1.0339	0.402	0.2873	0.3249	0.7965		0.7537	1.8084	1.1142	0.9666	1.5076	0.6787		0.2873	0.2873	0.6614	0.5449	0.8165
610			GC/MS	15122	C00116	2-C-METHYL-D-ERYTHRITOL-4-PHOSPHATE	753	glycerol		2.2948	2.1158	2.6309	2.9246	2.9566	2.6345		1.9232	1.7334	1.9159	2.1091	2.1499	2.3481		1.5536	1.3887	1.0002	1.105	1.6784	1.1342		1.1423	1.133	1.0844	1.0449	1.0658	1.3348		0.5453	0.8096	0.9998	0.8036	0.9245	0.9551		0.567	0.4885	0.6809	0.7035	0.6641
611			LC/MS Neg	45968		SINAPATE		1-oleoylglycerophosphoglycerol*		0.2839	1.8493	1.7681	2.7125	4.4336	1.962		1.3459	1.5579	1.6804	2.5194	2.1779	2.5553		0.5346	1.2843	0.2839	0.2839	0.2839	0.891		0.2839	1.5904	0.2839	0.6325	0.8584	1.4022		0.2839	1.1732	0.8268	1.106	1.1533	0.2839		0.3358	0.3281	0.2839	1.0705	0.7428
619		Phospholipids	LC/MS Pos	34419	C04100		11988421	1-linoleoylglycerophosphocholine (18:2n6)		6.5357	7.2369	11.8154	6.5035	17.779	1.1532		8.2898	4.4073	4.5259	2.6967	1.255	16.3461		0.6897	8.3988	0.2867	0.524	0.3532	0.4624		0.2931	0.375	0.3484	0.3403	0.4252	0.2621		0.8408	37.355	2.3638	0.8948	3.3484	3.556		0.6048	0.5396	0.5036	0.7379	0.8077
620			LC/MS Neg	32635		SN-3-GLYCEROPHOSPHOCHOLINE	52925130	1-linoleoylglycerophosphoethanolamine*		1.2366	1.3319	1.6748	1.9272	3.5131	1.5503		1.5397	1.5235	1.1341	1.6418	2.0699	1.926		0.9952	2.1396	1.0048	2.1599	0.5704	0.9742		1.3125	1.4703	0.5297	0.5199	0.7584	1.3568		0.4279	1.8407	1.3898	1.2398	1.7571	0.706		0.2765	0.4583	0.6167	0.7748	0.6744
621			LC/MS Neg	36594		ALLANTOIN		1-linoleoylglycerophosphoinositol*		1.323	1.2008	1.9092	4.7085	4.1955	3.6628		1.6762	2.1619	1.872	3.6016	2.976	3.8093		0.5072	1.3213	0.886	1.915	0.959	1.1822		1.1742	1.114	0.6368	1.041	1.3404	1.9108		0.3016	0.8055	0.6808	0.7014	2.0272	0.716		0.0889	0.0889	0.2376	0.551	0.885
624			LC/MS Pos	33960		CPD-707	16081932	1-oleoylglycerophosphocholine (18:1)		2.2335	1.6008	2.8755	2.4139	8.0157	0.7068		2.1411	0.9632	1.0368	1.4063	0.535	6.9949		0.1488	1.5479	0.1268	0.1268	0.1268	0.1268		0.1268	0.1268	0.1268	0.1268	0.1268	0.1268		0.1268	10.2259	0.6931	0.1268	1.4389	1.2932		0.1268	0.1268	0.1268	0.1268	0.1268
625			LC/MS Neg	35628		ALPHA-TOCOPHEROL	9547071	1-oleoylglycerophosphoethanolamine		1.4549	1.3703	1.604	1.1706	2.5784	1.5482		1.2004	0.8793	0.8631	1.0238	1.1765	1.1913		1.0516	2.2797	1.0317	1.7956	0.5152	0.7882		1	1.493	0.4763	0.322	0.5223	0.9762		0.6809	2.7302	1.7459	1.1865	1.648	0.8071		0.4997	0.564	0.6374	0.7879	0.7014
629			LC/MS Pos	33955		CPD-4143	86554	1-palmitoylglycerophosphocholine (16:0)		9.9668	10.9482	20.8165	13.3916	38.9088	3.1466		16.978	11.0396	7.3941	9.1322	3.7643	53.5057		1.0019	11.4379	0.1774	0.674	0.1774	0.283		0.1774	0.2469	0.3935	0.3464	0.5095	0.1774		0.822	46.8265	5.1874	0.7343	6.6989	8.5748		0.3181	0.2896	0.2899	0.6014	0.3842
630			LC/MS Neg	35631		BETA-TOCOPHEROL	9547069	1-palmitoylglycerophosphoethanolamine		1.2604	1.1608	1.5362	1.2531	2.0172	1.0989		1.4534	0.9945	1.0052	1.0347	1.3351	1.384		1.0004	1.6704	0.8112	1.3484	0.4187	0.6827		0.9996	1.1655	0.5277	0.3623	0.4778	0.8451		0.5668	2.1902	1.6444	1.0395	1.2792	0.6602		0.4549	0.6409	0.7786	0.6656	0.6624
631			LC/MS Neg	35305		L-THREONATE		1-palmitoylglycerophosphoinositol*		2.1379	2.2091	2.9276	6.0114	8.0543	4.5546		1.3638	1.2983	2.4594	5.2479	4.5713	6.4177		0.7017	1.3853	0.6739	1.256	0.5078	1.0013		0.4906	0.4795	0.6356	0.9262	0.9987	1.6897		0.401	0.6118	0.5159	0.8883	1.0127	0.7099		0.401	0.401	0.401	0.6077	0.401
632			LC/MS Pos	33961		MALONATE	497299	1-stearoylglycerophosphocholine (18:0)		1.2718	1.1585	1.2295	2.4023	8.4647	0.9152		1	0.6778	0.5423	1.6255	0.9206	12.9315		0.1268	0.6711	0.1268	0.1268	0.1268	0.1268		0.1268	0.1268	0.1268	0.427	0.1268	0.1268		0.1268	2.7445	0.1268	0.1268	0.8618	1		0.1268	0.1268	0.1268	0.1268	0.1268
639			LC/MS Pos	35253		L-DEHYDRO-ASCORBATE	15061532	2-palmitoylglycerophosphocholine*		0.9511	1.0489	1.4612	0.4635	1.3904	0.3567		1.3098	0.8615	0.7829	0.3567	0.3567	3.0694		0.3567	1.6104	0.3567	0.3567	0.3567	0.3567		0.3567	0.3567	0.3567	0.3567	0.3567	0.3567		0.9349	8.9432	0.3567	0.3567	1	0.4302		0.3567	0.3567	0.3567	0.3567	0.3567
643			GC/MS	15365	C00093	Ribuloses	754	glycerol 3-phosphate (G3P)		1.2627	1.1487	1.4769	1.4333	1.4657	1.3865		1.2376	0.9356	0.9995	1.1088	1.1777	1.2053		1.5039	1.1452	1.1998	0.9564	1.1933	1.3608		1.0005	1.0627	1.0032	1.1351	1.0807	0.9423		0.8237	1.1284	0.8311	0.9306	0.8794	1.0392		1.1387	0.7589	0.8098	0.7966	0.7593
645			LC/MS Pos	15990	C00670		71920	glycerophosphorylcholine (GPC)		0.6315	0.9353	0.8235	0.7136	0.9281	0.7221		0.6218	0.6629	0.5848	0.7125	0.8948	0.9977		1.1945	1.1322	1.5386	1.3837	1.4807	1.0023		0.7662	0.7081	0.6817	0.7336	0.7727	0.7517		0.996	1.6369	1.2103	1.3583	1.6425	1.3841		0.8422	1.004	0.6405	0.861	0.957
652			GC/MS	12102	C00346	GLYCERATE	1015	phosphoethanolamine		0.9141	0.9954	1.1508	0.8009	0.9279	0.7967		1.5013	0.923	0.9805	0.9536	0.992	0.9385		0.9499	0.9474	0.8672	0.8652	0.6258	1.0521		0.9003	1.0046	1.0865	1.008	1.0474	0.6966		0.8899	1.4128	1.2383	1.0551	0.8635	0.9291		1.807	1.2863	1.458	1.3434	1.2949
664			LC/MS Pos	44562		FERULIC-ACID		1-linolenoylglycerophosphocholine (18:3n3)*		1.5101	0.9108	1.3728	0.8412	3.1055	0.6751		1.1276	0.7938	1.1142	0.6751	0.6751	4.4599		0.6751	1	0.6751	0.6751	0.6751	0.6751		0.6751	0.6751	0.6751	0.6751	0.6751	0.6751		0.6751	5.0384	0.6751	0.6751	0.7498	0.7942		0.6751	0.6751	0.6751	0.6751	0.6751
671			LC/MS Neg	45970			3300276	1-palmitoylglycerophosphoglycerol*		1.3081	1.0907	1.722	2.3658	3.4638	1.8035		0.9648	1.4316	1.3324	1.8165	2.0234	2.3887		1.0189	1.5464	0.6256	1.0192	0.3543	0.6816		0.8169	0.9484	0.6816	0.588	0.6043	1.0771		0.7744	2.2481	1.1486	1.0947	1.4185	0.8965		0.9811	0.396	0.8995	1.2675	0.8279
675			LC/MS Neg	43676		COUMARATE		1-linoleoylglycerophosphoserine*		1.2837	1.3669	1.1667	1.5168	1.737	2.2449		1.2028	0.7635	0.6091	2.3178	1.1086	2.6251		1.3754	0.7857	0.2886	0.5289	0.2886	0.2886		0.5974	0.8359	0.6731	0.2886	0.2886	0.9604		1.2182	1.832	1	1.0396	1.8013	0.9475		0.3832	0.2886	1.0023	0.7729	0.5811
703		Choline metabolism	LC/MS Pos	15506	C00114		305	choline		1.8828	1.7191	1.7047	1.4965	1.5838	1.6993		1.3578	1.3886	1.3055	1.3846	1.3172	1.4777		1.1861	1.2381	1.1657	1.181	1.1922	1.1821		1.1222	1.0655	1.0138	1.0598	1.1616	1.1209		0.9419	0.9862	0.8602	0.872	0.9263	0.9402		0.7871	0.9026	0.7877	0.8572	0.7225
704			LC/MS Pos	34396	C00588	NAD	1014	choline phosphate		0.7611	0.8032	0.8402	0.7159	0.8583	0.7779		0.8813	0.854	0.7877	0.7509	0.9066	0.8912		1.0501	1.0222	1.1476	1.1089	1.2025	1.2743		1.2908	1.1212	1.9832	1.4804	1.4496	1.0744		0.7434	0.879	0.9778	0.9358	0.869	0.8283		1.9916	1.3974	1.7662	1.6661	1.3845
705			GC/MS	1497	C00189	PRO	700	ethanolamine		2.2212	2.7112	2.6571	2.7368	2.2444	1.5143		2.1283	1.9544	1.9323	1.6659	2.3484	2.2653		1.2467	1.6372	1.7674	1.3028	1.6433	1.1894		1.4434	1.363	1.1559	1.039	1.1672	1.1224		0.4108	0.8441	0.7105	0.8271	0.961	0.5155		0.5384	0.6817	0.7042	0.8558	0.7721
711		Sphingolipid	LC/MS Pos	1510	C12144		122121	phytosphingosine		4.2751	3.4947	5.7412	2.2575	3.3656	2.9151		0.3682	0.293	0.1897	0.1465	0.2832	0.2218		2.6916	2.8965	2.0139	1.885	2.7523	0.8412		0.1465	0.429	0.2782	0.1965	0.1739	0.1465		1.6182	2.5169	1.7059	1.0666	1.7002	0.9334		0.3157	0.2757	0.3235	0.1465	2.0333
712			LC/MS Pos	17769	C00836	MALTOSE	3126	sphinganine		1.4334	0.6798	1.4982	1.2075	2.3195	0.9114		1.4005	1	0.8557	1.0886	0.5168	3.4101		0.3967	0.3967	0.3967	0.608	0.3967	0.3967		0.3967	0.3967	0.3967	0.3967	0.3967	0.3967		0.3967	0.7206	0.3967	0.3967	0.3967	0.3967		0.3967	0.3967	0.3967	0.3967	0.3967
716		Sterols	GC/MS	27414	C01753		222284	beta-sitosterol		0.8404	1.095	1.0259	0.9187	1.0764	0.9918		0.8224	0.7818	0.7381	0.9037	0.7432	0.7931		1.2675	0.9337	1.0221	1.1402	1.0694	1.0042		0.8439	1.0045	0.8766	0.8084	0.8729	1.0779		1.1613	1.3607	0.9692	1.1416	1.0182	1.1565		1.069	0.9561	1.0187	0.9958	1.1559
719			GC/MS	39511	C01789		173183	campesterol		1.0287	1.123	0.8755	0.9371	1.2331	1.2968		1.0507	0.9088	0.78	0.9386	0.9398	1.1223		1.0694	1.1491	1.028	1.3087	1.1152	1.094		0.8214	1.014	0.7832	0.9459	0.9295	1.0575		1.2416	0.9001	0.9333	0.9583	1.1296	1.3164		1.1149	0.986	1.1577	0.9923	0.9394
776		Fatty acid, Dicarboxylate	LC/MS Neg	15872	C00383	1-KESTOTRIOSE	867	malonate (propanedioate)		2.4809	2.059	2.3603	1.9956	1.8722	1.9057		1.7011	1.9968	1.8084	1.4613	1.549	1.8034		1.8302	1.7225	1.3731	1.2842	1.1996	1.3185		1.4764	1.5607	1.2129	1.259	1.4976	1.3014		0.3536	0.5816	0.5727	0.8004	0.5521	0.5184		0.6883	0.4908	0.7871	0.434	0.4553
797	Cofactors, Prosthetic Groups, Electron Carriers	CoA metabolism	LC/MS Pos	1508	C00864		6613	pantothenate		0.6567	0.7211	0.7738	0.672	0.793	0.6415		0.6869	0.603	0.5421	0.5684	0.695	0.6856		0.9202	0.9974	0.8766	0.981	0.8692	0.9324		0.982	1.0026	0.9086	0.9663	0.9817	0.8901		0.9423	1.3878	1.2681	1.0625	1.2188	1.0183		1.9467	1.9849	1.4865	1.5952	1.4037
802		Nicotinate and nicotinamide metabolism	LC/MS Pos	594	C00153	L-ALPHA-ALANINE	936	nicotinamide		0.7242	0.9272	1.7669	0.8851	1.8981	1.1215		1.3696	0.4804	0.5967	0.8385	0.8156	1.035		1.365	0.7141	1.3688	0.8968	0.7442	1		0.3738	1	0.8193	0.9634	0.5628	0.3738		0.9402	0.3738	0.9178	1.0316	0.7202	1.4353		0.5762	1.2527	0.8895	1.3293	0.4799
803			LC/MS Pos	5278	C00003	FUM	5893	nicotinamide adenine dinucleotide (NAD+)		1.3447	1.2313	1.8892	2.4107	2.6429	2.3774		1.194	0.857	1.0272	1.1126	1.8737	1.8078		1.2034	0.8969	0.9253	2.1933	1.5029	2.2043		0.7499	0.6088	0.8581	1.4115	1.7783	0.9042		0.4751	0.9728	0.4983	0.8571	1.0033	0.9192		1.1491	0.9619	0.5264	0.9478	0.9321
807			LC/MS Pos	22152	C00455		14180	nicotinamide ribonucleotide (NMN)		1.3021	1.4453	1.5728	1.5492	1.6888	1.343		1.4694	1.2925	1.3509	1.4808	1.654	1.6833		1.0004	1.1661	1.0951	1.1246	1.0477	1.2889		1.095	1.0409	1.2305	1.2366	1.3424	1.2026		0.5295	0.9996	0.8253	0.8536	0.7962	0.7525		0.8406	0.744	0.8842	0.9523	0.8594
809			LC/MS Pos	43026	C05324	CPD-110	9882882	nicotianamine		1.106	1.1993	1.2531	1.2636	1.4573	1.3657		1.0328	1.0717	1.0358	1.0557	1.262	1.4142		1.0875	1.2053	0.9762	1.1518	1.0267	1.0758		0.9191	1.1544	1.0238	0.9178	0.9578	0.9733		0.7689	1.175	1.0376	1.0433	1.22	1.0568		0.9109	0.7942	0.8061	0.853	0.6403
810			LC/MS Pos	1504	C00253		938	nicotinate		0.4697	0.7666	0.787	0.5386	0.8004	0.615		0.7075	0.7236	0.6446	0.6983	0.9733	0.7759		0.9984	1.1036	0.9981	1.005	1.0654	0.9803		1.1425	1.1668	1.1894	1.089	1.2173	1.0825		0.7986	1.0851	1.0237	1.0238	1.1007	0.8969		1.447	1.4256	1.3409	1.4447	1.2296
812			LC/MS Pos	33471	C05841	CHOLINE	161234	nicotinate ribonucleoside*		1.1422	0.8895	0.9881	0.9589	0.9533	1.0542		0.928	0.7898	0.868	0.8055	0.8692	1.0036		0.8504	1.0119	0.8295	0.8483	0.8012	0.7944		0.6886	0.7337	0.6641	0.773	0.7736	0.713		0.8834	1.2281	1.0135	1.0988	1.086	1.1415		1.1774	1.0815	0.875	0.9935	0.9986
813			LC/MS Pos	32401	C01004		5570	trigonelline (N'-methylnicotinate)		1.0051	0.8727	0.9381	0.838	0.9099	1.082		1.0594	1.0264	1.009	0.9874	1.1239	1.0512		0.7865	0.8662	0.7777	0.8585	0.7717	0.7972		0.9949	1.098	1.0288	1.0721	1.0273	0.9535		0.7592	0.819	0.8495	0.7963	0.6956	0.7932		1.0947	1.4501	1.0652	1.1177	1.0323
827		Oxidative phosphorylation	GC/MS	37070		XANTHINE	13130	methylphosphate		0.5398	0.5182	0.6532	1.0647	1.0132	1.121		0.4983	0.4482	0.4848	0.6831	1.0485	0.7397		0.9237	0.807	0.895	1.2615	1.175	0.9171		0.7429	0.8252	0.6955	1.0647	1.2329	0.5388		1.7623	1.0763	1.4436	0.9868	1.0258	1.161		2.3706	1.8258	1.1156	0.846	0.9189
828			GC/MS	11438	C00009	MAL	1061	phosphate		1.56	1.4142	1.7665	1.6741	1.7659	1.4118		1.4096	1.1188	1.3128	1.216	1.4338	1.4599		1.187	1.0542	0.9861	1.1002	1.001	1.3842		0.818	0.8516	0.839	0.9256	0.95	0.8319		0.8397	1.1907	1.0139	0.999	1.0618	1.117		1.1393	0.9377	0.8597	0.8388	0.8374
839		Ascorbate metabolism	GC/MS	1640	C00072	SPERMIDINE		ascorbate (Vitamin C)		0.4701	0.9557	0.2889	0.5752	1	1.0675		0.4572	0.2889	0.5509	0.4903	1.2576	0.5589		1.4977	0.2889	0.9462	1.4098	1.8155	1.587		0.9356	0.406	1	3.8514	2.359	1.406		1.1819	0.2889	0.2889	0.4277	0.4232	0.2889		2.0403	2.0588	1.1394	1.6861	1.3738
840			GC/MS	1659	C05422	GLUTATHIONE	835	dehydroascorbate		2.0781	1.8132	2.1716	1.4923	1.6606	1.4215		1.8618	1.8065	1.5706	1.4602	1.6569	1.4346		1.498	0.9911	1.035	0.9777	1.1313	1.1935		0.9167	0.7049	0.6939	0.8275	0.9557	0.6217		0.9794	1.5811	1.0089	1.0424	0.9933	1.1725		1.0606	0.8275	1.1906	0.8446	0.9427
846			GC/MS	27738	C01620		151152	threonate		1.6963	1.8175	2.2798	2.403	1.9363	2.0079		1.1099	0.9853	1.0147	1.0228	1.3838	1.1454		2.4903	2.643	2.0931	2.192	1.9683	2.2686		0.9239	1.4719	1.0477	1.0159	0.969	1.1467		0.8336	1.1481	1.1002	0.9841	1.0419	0.8818		0.7557	0.3497	0.4887	0.6402	0.6137
853		Tocopherol metabolism	GC/MS	1561	C02477	2-KETO-ISOVALERATE	14985	alpha-tocopherol		2.8426	1.9132	2.3801	2.3149	2.2942	2.2926		1.576	2.0382	1.9708	1.2874	1.0442	1.9178		1.5102	1.3955	1.5065	1.0225	1.3881	1.1504		1.0262	0.941	0.9738	0.8602	1.1221	1.3278		0.971	0.8771	1.0554	0.8411	0.4743	0.8943		0.4857	0.6334	1.0774	0.606	1.1305
854			GC/MS	37502	C14153	B-ALANINE	5282347	alpha-tocotrienol		0.4126	0.6928	0.4103	0.3866	0.7918	0.5619		0.2981	1.0093	0.4565	0.321	0.3	0.4944		1.1561	0.8906	0.6451	0.7737	0.9117	0.6904		0.8957	0.7924	0.5453	0.6799	0.9276	0.7545		1.468	1.5617	1.2496	1.4123	1.3194	1.3923		1.5217	1.3794	1.5288	1.1819	1.1898
855			GC/MS	35702	C14152	ADENINE	6857447	beta-tocopherol		2.3657	1.5388	1.6686	2.2324	1.8152	1.7635		2.3057	2.2733	1.9095	1.4803	0.8274	1.9798		1.5114	1.7884	1.0975	1.0656	1.1408	0.4481		0.9182	0.7321	0.7943	1.0767	0.4611	0.4038		0.9265	0.9205	0.3011	0.3011	0.5019	1.0462		0.3011	0.9383	1.5224	0.3342	1.1979
857			GC/MS	33420	C02483		14986	gamma-tocopherol		4.8166	2.2709	3.7202	3.7598	3.5151	2.5304		1.6642	1.9133	2.3326	1.119	1.4117	2.2399		1.3061	0.9476	1.057	1.2211	1.3467	0.6188		0.9178	1.1364	0.5596	0.5609	0.6176	0.7716		1.0524	0.8516	0.9029	0.5978	0.2443	1.2722		0.8633	0.3546	1.2935	0.7983	1.1937
858			GC/MS	37501	C14155	UMP	5282349	gamma-tocotrienol		0.3744	0.304	0.3839	0.3687	0.531	0.3761		0.4798	0.4439	0.367	0.2956	0.3461	0.3772		1.534	0.9955	0.9437	0.8942	0.6961	0.8034		0.8891	0.9442	0.8431	0.6248	0.5441	0.7962		1.6085	1.895	1.6079	1.2771	1.1456	1.5075		1.697	1.7356	1.5696	1.1058	1.2405
886	Nucleotide	Purine metabolism	LC/MS Pos	554	C00147	QUINATE	190	adenine		0.6456	0.9102	0.6755	0.7256	0.9057	1.0259		0.4266	0.39	0.4359	0.5075	0.5647	0.6891		0.8598	0.9083	0.7165	0.8872	0.941	0.8353		0.4652	0.5675	0.5385	0.827	0.6668	0.615		1.1814	1.5342	1.228	1.4832	1.1094	1.9258		1.4613	1.679	1.0898	1.503	0.9741
887			LC/MS Pos	555	C00212	SEROTONIN	60961	adenosine		1.0539	1.0142	1.1306	1.1549	1.0091	1.0843		0.8847	0.8753	0.8277	0.8961	1.0789	0.8748		1.0004	1.1567	1.0462	1.0274	1.02	0.8745		0.8805	0.9688	0.9261	0.9909	0.9434	0.7862		0.9996	1.1487	0.973	0.9626	1.067	0.9772		1.1037	1.0041	0.9451	1.0308	0.9304
892			LC/MS Pos	32342	C00020	2-Lysophosphatidylcholines	6083	adenosine 5'-monophosphate (AMP)		1.8817	1.7642	1.8015	1.7912	1.7682	1.6106		1.684	1.5831	1.6088	1.6958	1.7845	2.0352		1.1965	1.0991	1.1683	1.16	1.2462	1.2845		1.2338	1.1234	1.2614	1.1991	1.3918	1.1841		0.554	0.9009	0.7679	0.77	0.7619	0.6705		0.7333	0.6894	0.8504	0.84	0.7445
893			LC/MS Pos	37467	C02353	OROTATE	2024	adenosine-2',3'-cyclic monophosphate		1.0234	1.0018	1.1839	1.3539	1.6046	1.7851		1.0662	0.9975	0.9667	0.964	1.0404	1.4976		1.4115	1.1662	0.8905	1.1245	1.3907	1.131		1.7006	1.0313	1.0987	1.5384	1.3098	0.8732		0.68	0.9686	0.6894	0.6653	0.659	0.7167		1.4631	1.076	0.9971	1	0.6192
897			GC/MS	1107	C02350	MET	204	allantoin		0.4701	0.6829	0.2365	0.6083	0.3551	0.5591		0.2022	0.319	0.451	0.3068	0.2668	0.4516		0.9455	0.8796	0.7568	1.0978	0.5946	1.0576		0.4951	0.6317	0.865	0.3474	0.7839	0.4011		1.0545	2.6204	1.6779	1.5737	1.419	1.7084		1.3808	1.6015	1.0687	0.9424	1.1775
898			LC/MS Pos	32352	C00242		764	guanine		1.2858	1.3319	1.0987	1.4395	1.7797	1.5243		1.249	1.0101	1.2216	1.2237	1.3379	1.4884		1.0547	1.1159	1.091	0.3346	1.2905	1.366		1	1.0188	1.0974	1.2978	1.2363	1.3742		0.6216	0.8065	0.8471	0.8358	0.701	0.8191		0.891	0.6766	0.8816	1	0.8113
899			LC/MS Pos	1573	C00387	LEU	6802	guanosine		1.2032	1.5154	1.3506	1.471	1.642	1.2773		1.2522	1.2044	1.2528	1.3231	1.4691	1.3563		1.283	1.2063	1.1536	1.1829	1.3119	1.2712		1.2708	1.1805	1.2439	1.0877	1.2717	1.1109		0.6158	0.8464	0.7491	0.8895	0.9123	0.8197		0.6959	0.7749	0.7295	0.8742	0.7438
901			LC/MS Pos	2849	C00144	ALPHA-GLC-6-P	6804	guanosine 5'- monophosphate (5'-GMP)		1.9727	1.3216	2.0499	1.4723	1.6208	1.3332		1.3987	1.5758	1.5354	1.291	1.6735	1.3561		1.0238	1.192	0.8538	1.0983	1.093	1.3448		0.8585	1	0.9605	1.2775	1.0553	0.9731		0.9211	1.0059	1.1572	0.6861	0.9215	0.8812		1.0986	1	0.9492	0.9359	0.8486
902			LC/MS Neg	37139	C06194	CYTIDINE	92823	guanosine-2',3'-cyclic monophosphate		0.545	0.545	0.6745	0.6175	0.545	0.545		0.545	0.545	0.545	0.545	0.545	0.545		1.0832	0.9556	0.9337	0.7659	0.9298	0.8671		0.9065	0.859	0.8627	0.8948	1.0353	0.7105		1	1.8335	1.1353	0.8992	1.2342	1.19		1.6413	1.3976	1.1537	1.1209	1.5543
905			LC/MS Neg	1123	C00294	L-Methionine-sulfoxides	6021	inosine		1.4759	2.2573	2.0552	1.4379	1.9126	1.6356		1.4124	1.0114	1.3751	1.1061	1.0735	1.1262		1.6869	1.0948	1.6616	1.0233	1.3321	1.0574		1.6357	0.8617	1.4692	0.8132	1.0758	0.7407		0.7589	1.4641	0.9886	1.0603	0.9767	0.9118		0.5716	0.5668	0.6425	0.6549	0.7214
915			GC/MS	3147	C00385	2-ketoglutarate	1188	xanthine		1.2261	0.284	0.8883	0.284	1.3754	1.7758		0.284	0.7902	0.284	1.2086	0.284	0.284		0.9426	0.284	0.284	1.0351	0.284	0.284		1.8325	0.284	0.284	0.284	0.284	0.9873		0.284	0.284	0.284	0.519	0.284	0.9641		1	0.284	3.44	0.284	0.284
916			LC/MS Pos	15136	C01762		64959	xanthosine		1.0781	1.3434	1.2988	1.389	1.4921	1.2491		1.134	1.1513	1.1089	1.1277	1.3778	1.1568		1.1785	1.1861	1.1757	1.0952	1.1998	1.2559		1.3017	1.1155	1.1064	1.1064	1.1564	1.114		0.6232	0.9219	0.7956	0.8675	0.9048	0.8145		0.6104	0.7785	0.6387	0.8404	0.7232
943		Pyrimidine metabolism	LC/MS Pos	514	C00475	PHE	6175	cytidine		1.2562	0.8374	1.3186	1.3193	1.2723	1.4898		1.0389	1.1698	1.3675	1.0625	1.3962	1.1401		0.901	1.224	0.8147	1.0921	1.0768	0.9997		0.8724	1.0036	0.7041	1.0003	1.0474	0.6994		1.2892	0.9964	1.2966	0.8508	0.6959	1.352		0.9327	1.0437	0.6051	0.5703	0.8574
951			GC/MS	1505	C00295	Protein-hydroxyprolines	967	orotate		2.8528	1.8494	2.2183	1.5532	2.2075	1		1.7782	1.7938	2.883	1.0388	2.1616	2.8578		0.3323	1.0024	0.6757	0.3323	0.9191	0.3323		1.1562	0.9976	0.3323	0.3323	1.0136	0.3323		0.816	0.3323	0.9565	0.4547	0.3323	0.6341		0.3323	0.7918	0.3973	0.9204	0.3323
958			LC/MS Neg	606	C00299	HOMO-SER	6029	uridine		0.8228	1.0022	1.0264	0.9581	0.9572	0.8794		0.856	0.8071	0.8268	0.7476	1.0047	0.8457		0.9431	1.1484	1.201	1.0699	1.0124	0.9652		1.1162	1.0603	0.9945	0.9708	1.006	0.8716		0.9629	1.2452	1.005	1.135	1.095	0.9965		1	1.3336	1.0281	1.0691	1.16
962			LC/MS Neg	39892		CPD-693	6030	uridine monophosphate (5' or 3')		1.0807	1.0828	1.1882	1.1565	1.2525	1.1537		1.2107	1.0843	1.1221	1.2704	1.225	1.2974		1.0926	1.1299	1.0555	1.1355	1.0429	1.2145		0.9978	1.105	1.0022	1.174	1.2844	1.159		0.586	1.053	0.9666	0.7516	0.9571	0.8545		0.8481	0.4251	0.8604	0.8811	0.5156
963			GC/MS	55	C00099	CYSTINE	239	beta-alanine		1.5997	2.0743	1.9086	2.1831	1.7367	1.2739		2.0475	1.5097	1.5083	1.1847	2.5333	2.2862		1.152	2.068	1.8523	1.7145	2.1943	1.214		1.5647	1.3303	1.1471	1.1226	1.0194	1.1296		0.3512	0.8529	0.5025	0.9806	0.9264	0.5251		0.385	0.7324	0.523	0.8029	0.6789
972	Peptide	gamma-glutamyl	LC/MS Pos	36738	C05282	GUANOSINE	92865	gamma-glutamylglutamate		1.5173	1.7267	2.1779	2.549	2.7245	2.7746		1.181	1.4207	1.1491	1.8597	2.0115	2.182		1.2527	0.8663	0.9444	1.4148	0.7814	1.1926		1.1299	0.7974	0.9183	1.3449	0.6301	1		0.576	1.3305	0.5698	0.7117	1.0442	0.6206		1	0.8385	0.5698	0.5698	0.7971
973			LC/MS Pos	2730	C05283	CPD-3607	150914	gamma-glutamylglutamine		2.3394	2.2454	2.3418	2.5778	2.5628	2.5009		1.5	1.1186	1.4265	1.5097	1.2358	1.6708		1.5026	1.0303	1.1071	1.1213	1.3173	1.2491		1.075	1.0124	1.2114	1.0205	1.1465	1.0639		0.8187	0.8811	0.9876	0.8608	0.8638	0.9795		0.8241	0.7222	0.6893	0.6355	0.7581
976			LC/MS Pos	34456		NICOTINAMIDE_RIBOSE	14253342	gamma-glutamylisoleucine*		1.7697	0.9048	1	1.1409	1.3275	1.7179		0.8102	1.2654	0.8606	1.0482	0.9857	0.9923		0.7018	0.7018	1.1775	0.8914	1.0077	0.7018		0.8922	0.7018	0.8986	0.7852	0.7018	0.7018		0.9998	1.393	1.16	1.2213	0.8286	1.238		0.7018	0.7545	1.0151	0.7018	0.9302
977			LC/MS Pos	18369		CPD-1099	151023	gamma-glutamylleucine		1.289	0.9286	1.5586	1.4618	1.5378	1.5174		1.3818	0.9571	1.0047	1.0394	1.2898	0.8214		1.3777	1.7648	1.48	1.578	1.2587	0.6372		0.8119	0.7735	0.3084	0.5485	1.0672	0.7315		0.9857	1.3185	0.649	0.7455	1.4604	1.0149		0.3084	1.0799	0.8107	1	0.9853
980			LC/MS Pos	33422			111299	gamma-glutamylphenylalanine		1.0113	1.3087	1.327	1.2319	1.3382	1.24		0.9738	0.9374	1.2301	0.9666	0.9508	1.2413		1.0311	0.9809	0.6864	0.7248	0.9147	0.8977		0.8897	0.9222	1.0269	0.9306	1.203	1.0041		0.8766	1.2574	1.0973	1.1901	0.9747	0.9501		0.9223	1.0477	0.7822	0.8488	0.9217
982			LC/MS Pos	33947		DIHYDRO-SPHINGOSINE	3989307	gamma-glutamyltryptophan		1.1122	1.3756	1.5043	1.3878	1.4045	1.0893		0.8431	0.7537	0.8061	0.887	0.7792	1.0049		1.5601	1.2922	1.3799	1.1341	1.3723	1.4196		1.42	1.0121	1.0503	0.9302	0.9951	1.0233		0.6314	1.5956	1.2353	1.2889	1.2413	1.1045		0.6251	0.6579	1	0.91	0.7595
983			LC/MS Pos	2734		GLC-1-P	94340	gamma-glutamyltyrosine		1.4607	1.5145	1.8182	1.7554	2.4754	2.1141		1.2362	1.176	1.2302	1.3263	1.5506	2.1149		0.9628	1.0351	1.1651	1.0502	1.0665	0.9751		0.8134	1.1554	1.2603	1.1284	1.2969	1.0486		0.6366	1.0438	0.6752	0.8602	0.9621	0.9202		0.8348	0.7384	0.8582	0.8622	0.7356
984			LC/MS Pos	32393			7015683	gamma-glutamylvaline		1.0395	1.423	1.3775	1.5852	1.532	1.1965		0.7781	1.1057	0.8846	1.0266	1.0046	1.1933		1.0407	1.319	1.2145	1.1927	1.2051	0.977		1.209	1.2041	1.0136	0.8972	0.9929	0.9452		0.688	1.3061	1.1802	1.3821	1.6109	0.9954		0.9389	0.8355	0.6825	1.233	0.8801
1031		Dipeptide	LC/MS Pos	36659		GUANINE	88079	glycylisoleucine		1.3746	0.8971	1.5789	1.3108	1.232	1.7555		1.3352	1.0001	1.1962	0.9256	0.9605	1.0383		0.6938	0.6938	0.8086	1.1226	0.6938	0.6938		0.6938	1.0654	0.6938	0.6938	0.9682	0.6938		0.7637	1.1209	1.7411	1.2566	1.0729	0.8935		0.6938	0.9999	0.8276	0.8416	0.7405
1032			LC/MS Pos	34398	C02155	NICOTINAMIDE_NUCLEOTIDE	92843	glycylleucine		1.415	0.9789	2.0601	1.5688	1.1373	0.8992		1.6453	1.2093	1.3356	1.1523	0.6162	1.28		0.8646	0.6772	0.9068	1.2176	1.3388	0.3727		0.3727	0.3727	0.3727	1	0.8744	0.3727		0.6735	1.3383	1.8059	0.3727	0.7184	1.2097		0.3727	0.6559	1	0.7755	0.3727
1041			LC/MS Pos	18357		MANNITOL	97417	glycylvaline		1.0372	1.0265	0.9223	0.9522	1.2899	1.6521		0.8977	1.3242	1.3324	0.8329	0.9807	0.3574		1.1595	1.0211	0.7648	1.8218	0.9931	0.8827		1.1202	1.6452	0.9926	1.0069	0.803	0.3574		0.3574	0.7493	0.8387	1.0251	1.3057	0.9259		1.0074	0.3574	1.0934	0.841	0.3574
1092			LC/MS Pos	31530		2-Acylglycero-Phosphocholines	4099799;4099798	threonylphenylalanine		1.1555	1.1107	0.9846	0.6751	0.7732	0.6978		0.6751	0.823	0.7007	0.6899	0.8042	0.926		0.7159	0.6751	1.0026	0.6751	0.6751	0.6751		0.6751	0.7992	0.6751	0.6751	0.6751	0.8069		0.6751	0.9019	0.7354	0.8988	0.6751	0.6751		1	1.4858	1.1642	1.0182	0.9818
1242	Hormone metabolism	Abscisic acid metabolism	LC/MS Neg	21156	C06082	CPD-8117	5280896	abscisate		1.2197	1.3806	1.9281	1.8021	1.8328	1.6095		0.9134	0.9817	1.285	1.223	0.9734	1.5513		1.7275	1.4384	0.8232	1.0581	1.1666	0.9816		0.678	1.1788	0.8892	0.678	0.953	0.678		0.9596	1.2155	1.0604	1.4763	1.2361	1.0954		0.9446	0.8425	1.1446	0.8926	0.9709
1244		Auxin metabolism	LC/MS Pos	27513	C00954	GLYCEROL	802	indoleacetate		0.5328	0.5624	0.5328	0.5328	0.5328	0.5328		0.7165	0.6221	0.8911	0.8698	0.5328	0.6431		0.8726	0.5328	0.7606	0.664	0.5328	0.9196		0.5328	0.854	0.5328	0.6587	0.5627	1.2997		0.7825	0.5328	1.0529	0.7731	1.3264	0.5328		1	1.1135	1.5546	1.0755	1.1062
1297	Secondary metabolism	Benzenoids	GC/MS	41834	C00156		135	4-hydroxybenzoate		1.631	1.3752	1.6427	1.9165	1.8684	1.697		1.6798	1.3976	1.2842	1.6327	1.9521	2.278		0.9407	0.906	0.8625	0.9534	0.722	1.087		1.0231	1.1106	1.1119	0.7789	1.2072	1.2461		0.7662	0.934	0.9769	0.9756	1.1058	1.0244		1.2577	1.0828	1.2019	1.0371	0.8088
1307			LC/MS Neg	38160	C06186		346	hydroquinone beta-D-glucopyranoside		1.1317	1.5072	1.5516	2.175	1.8021	1.7682		1.441	1.4478	1.5392	2.1162	2.4317	3.7417		0.9014	0.9679	0.9004	1	1.0972	1.1684		1.1835	1.0321	1.1022	1.2682	1.4705	1.3529		0.2002	0.3547	0.3178	0.539	0.5295	0.6456		0.2536	0.1732	0.3522	0.5772	0.5972
1314			LC/MS Neg	1515	C00805		338	salicylate		1.4009	1.4055	1.5558	1.1124	1.3334	0.9824		1.0019	0.9348	0.8101	0.7436	0.873	0.9588		1.5892	1.757	1.7444	1.556	1.3869	1.3517		1.2896	1.4282	1.2199	1.3181	1.3265	1.2761		0.6201	1.2125	0.9787	0.8574	1.1159	0.7993		0.9981	0.9763	1.0427	1.0524	1.0733
1362		Flavonoids	LC/MS Neg	37473		URIDINE		luteolin 6-C-glucoside		1.2987	0.7331	1.2669	0.9468	1.1436	1		0.3646	0.3646	0.3646	0.3646	0.3646	0.3646		0.3646	0.3646	0.3646	0.3646	0.3646	0.3646		0.3646	0.3646	0.3646	0.3646	0.3646	0.3646		0.3646	0.3646	0.3646	0.3646	0.3646	0.3646		0.3646	0.3646	0.3646	0.3646	0.3646
1365			LC/MS Neg	21182	C00509	OLEATE-CPD	932	naringenin		1	1	1	1	1	1		1	1	1	1	1	1		1	1	1	1	1	1		1	1	1	1	1	1		1	1	1	1	1	1		1	1	1	1	1
1437		Phenylpropanoids	LC/MS Neg	36770	C00811		637542	4-hydroxycinnamate		1.649	2.0049	1.9956	1.4037	1.642	1.6086		0.8301	0.8684	0.5124	0.7069	0.9852	0.6738		1.5881	1.5731	1.2981	1.3039	1.3516	0.9438		0.8454	0.5124	0.5124	0.5383	0.6523	0.6569		0.7717	1.2916	0.813	0.8428	1.0148	1.172		0.5124	0.8306	0.5124	0.8231	1.0158
1442			LC/MS Neg	35630	C01494		445858	ferulate		1.5697	1.3922	1.7418	1.6338	1.8205	1.3494		1.1595	1.1696	1.0023	1.0895	1.3644	1.5312		1.3016	1.3012	1.1231	1.0335	1.3169	1.2854		0.9995	1.2636	1.0005	0.9098	1.1747	0.9399		0.6072	0.8689	0.8534	0.7197	0.8048	0.8132		0.7828	0.8971	1.0369	0.8274	1.1809
1448			LC/MS Neg	21150	C00482	LINOLEIC_ACID	637775	sinapate		1.0362	1.148	1.5235	2.3888	2.4318	1.901		1.2009	1.1023	1	1.0892	1.9586	2.106		1.0623	1.2937	1.0261	1.0038	1.3343	1.7233		1.0473	1.1312	1.0086	1.6834	2.1082	1.6498		0.1718	0.2634	0.4124	0.5734	0.6222	0.5501		0.3365	0.2533	0.4975	0.9962	0.8411
1462			LC/MS Neg	43599	C10441	NARINGENIN-CMPD		coumaroylquinate		2.2353	2.0878	2.9668	2.4119	2.3419	2.3656		1.2349	1.0971	1.1988	1.1664	1.3085	1.3264		1.1775	0.9659	1.0341	0.8989	1.058	1		0.6897	0.5433	0.658	0.6861	0.546	0.6401		0.1218	0.1392	0.1481	0.1321	0.1218	0.1218		0.1218	0.2107	0.1842	0.1218	0.2112
1508		Terpenoids	GC/MS	1518	C00751	ILE	638072	squalene		0.7282	0.8898	0.7463	0.7686	0.7959	0.8869		0.6279	0.8734	0.6405	0.7833	0.646	0.5713		1.2445	0.942	1.0442	1.0391	1.348	0.823		0.615	0.6974	0.9795	0.8298	0.831	0.764		1.1807	0.9889	0.8655	1.1533	0.9196	1.353		1.5908	1.3937	1.0111	0.9898	1.2408
[truncated: 17 more columns]
